# Supplementary material for: Transcriptomics Analysis of the Chinese Pear Pathotype of Alternaria alternata Gives Insights into Novel Mechanisms of HSAF Antifungal Activities
Source: Int J Mol Sci. 2018 Jun 22;19(7):1841. doi: 10.3390/ijms19071841 (PMC6073358; doi:10.3390/ijms19071841)
Supplement: Supplementary file 1 [file ijms-19-01841-s001.zip]

Archive with 12 entries (12 files):
- Table S1.docx
- Table S10.xlsx
- Table S11.xlsx
- Table S12.docx
- Table S2 DEGs.xlsx
- Table S3 DEGs_GO_enrichment_result_all.xlsx
- Table S4 KEGG pathway enrichment of DEGs.xlsx
- Table S5 TCA cycle and Glycolysis.xlsx
- Table S6 CHS.xlsx
- Table S7 Nitrogen metabolism.xlsx
- Table S8 Signaling pathway.xlsx
- Table S9  DEGs involving in Sphingoid metabolism pathway.xlsx
