# Supplementary material for: Transcriptomics Analysis of the Chinese Pear Pathotype of Alternaria alternata Gives Insights into Novel Mechanisms of HSAF Antifungal Activities
Source: Int J Mol Sci. 2018 Jun 22;19(7):1841. doi: 10.3390/ijms19071841 (PMC6073358; doi:10.3390/ijms19071841)
Supplement: Supplementary file 1 [file ijms-19-01841-s001.zip › Table S10.xlsx]

## Sheet: Sheet1
Table S10 RT-qPCR validation and correlation analysis
CC77DRAFT_1023491	CK	HSAF	RT-qPCR	RNA-Seq
RT-qPCR	1	0.409392	0.409392	0.648923			RT-qPCR(FC)	RNA-Seq(FC)
RNA-Seq	1	0.648923				CC77DRAFT_1023491	0.409392	0.648923
CC77DRAFT_1086185	CK	HSAF				CC77DRAFT_1086185	0.403324	0.206765
RT-qPCR	1	0.403324	0.403324	0.206765		CC77DRAFT_926244	0.235229	0.728782
RNA-Seq	1	0.206765				CC77DRAFT_960140	0.214673	0.467719
CC77DRAFT_926244	CK	HSAF				CC77DRAFT_973065	5.70118	3.86363
RT-qPCR	1	0.235229	0.235229	0.728782		CC77DRAFT_134151	0.542175	0.00227008
RNA-Seq	1	0.728782				CC77DRAFT_389685	0.0868239	0.0274402
CC77DRAFT_960140	CK	HSAF				CC77DRAFT_741026	0.217972	0.0598642
RT-qPCR	1	0.214673	0.214673	0.467719		CC77DRAFT_487727	0.124035	0.0636464
RNA-Seq	1	0.467719				CC77DRAFT_482709	0.433865	0.118987
CC77DRAFT_973065	CK	HSAF
RT-qPCR	1	5.70118	5.70118	3.86363		Correlation analysis
RNA-Seq	1	3.86363					RT-qPCR	RNA-Seq
CC77DRAFT_134151	CK	HSAF				RT-qPCR	1
RT-qPCR	1	0.542175	0.542175	0.00227008		RNA-Seq	0.970762	1
RNA-Seq	1	0.00227008
CC77DRAFT_389685	CK	HSAF
RT-qPCR	1	0.0868239	0.0868239	0.0274402
RNA-Seq	1	0.0274402
CC77DRAFT_741026	CK	HSAF
RT-qPCR	1	0.217972	0.217972	0.0598642
RNA-Seq	1	0.0598642
CC77DRAFT_487727	CK	HSAF
RT-qPCR	1	0.124035	0.124035	0.0636464
RNA-Seq	1	0.0636464
CC77DRAFT_482709	CK	HSAF
RT-qPCR	1	0.433865	0.433865	0.118987
RNA-Seq	1	0.118987
