# Supplementary material for: Transcriptomics Analysis of the Chinese Pear Pathotype of Alternaria alternata Gives Insights into Novel Mechanisms of HSAF Antifungal Activities
Source: Int J Mol Sci. 2018 Jun 22;19(7):1841. doi: 10.3390/ijms19071841 (PMC6073358; doi:10.3390/ijms19071841)
Supplement: Supplementary file 1 [file ijms-19-01841-s001.zip › Table S11.xlsx]

## Sheet: Sheet1
Table S11 The details for total RNA measurement
Sample	Concentration（ng/µL）	Volume（µL）	Total RNA（µg）	OD260/280	OD260/230	28S： 18S	RIN value	quality
CK-1	494.84	50	24.742	2.176	1.609	1.7	8.1	A
CK-2	690.08	45	31.0536	2.177	1.331	1.3	7.4	A
CK-3	1711	50	85.55	2.145	2.233	1.5	7.8	A
HSAF-1	1513.3	50	75.665	2.154	2.224	1.5	8.1	A
HSAF-2	677.88	50	33.894	2.171	2.017	1.4	7.3	A
HSAF-3	581.48	50	29.074	2.147	1.782	1.5	8.1	A
