# Supplementary material for: Transcriptomics Analysis of the Chinese Pear Pathotype of Alternaria alternata Gives Insights into Novel Mechanisms of HSAF Antifungal Activities
Source: Int J Mol Sci. 2018 Jun 22;19(7):1841. doi: 10.3390/ijms19071841 (PMC6073358; doi:10.3390/ijms19071841)
Supplement: Supplementary file 1 [file ijms-19-01841-s001.zip › Table S2 DEGs.xlsx]

## Sheet: Aa_HSAFvsAa_CK.DEG
Table S2 DEGs in response to HSAF
Gene_id	readcount_Aa_HSAF	readcount_Aa_CK	log2FoldChange	pval	padj
CC77DRAFT_1000078	750.464	625.181	0.26351	0.0009411	0.0020351
CC77DRAFT_1000094	14.2583	38.3981	-1.4292	2.369e-05	6.0419e-05
CC77DRAFT_1000122	1258.18	751.149	0.74417	5.3774e-11	2.0048e-10
CC77DRAFT_1000226	13.3488	433.332	-5.0207	2.0741e-105	4.6776e-104
CC77DRAFT_1000554	866.091	314.778	1.4602	1.6696e-64	2.2482e-63
CC77DRAFT_1000636	570.011	1143.63	-1.0046	1.8312e-39	1.6461e-38
CC77DRAFT_1000684	46.6912	81.5718	-0.80492	0.00042708	0.00096257
CC77DRAFT_1000900	0.363047	14.6336	-5.333	6.999e-08	2.2e-07
CC77DRAFT_1000956	93.8578	150.827	-0.68435	1.4656e-05	3.8156e-05
CC77DRAFT_1000994	77.3789	33.4148	1.2115	1.301e-07	4.0134e-07
CC77DRAFT_1001118	731.082	572.286	0.3533	1.6344e-05	4.2363e-05
CC77DRAFT_1001136	3.52116	0	Inf	0.01187	0.021959
CC77DRAFT_1001193	91.5156	59.7038	0.6162	0.001446	0.0030581
CC77DRAFT_1001526	216.74	46.4779	2.2214	2.0836e-42	1.976e-41
CC77DRAFT_1001608	232.224	468.679	-1.0131	9.7675e-23	5.7431e-22
CC77DRAFT_1001621	182.06	83.775	1.1198	2.9681e-13	1.2301e-12
CC77DRAFT_1001646	130.538	201.266	-0.62464	4.4342e-06	1.2126e-05
CC77DRAFT_1001717	20.9779	8.78911	1.2551	0.0043975	0.0086962
CC77DRAFT_1001860	233.672	179.163	0.38321	0.0017934	0.0037424
CC77DRAFT_1001916	959.144	817.281	0.23092	0.0021174	0.0043821
CC77DRAFT_1001965	325.423	219.706	0.56674	2.4071e-07	7.2554e-07
CC77DRAFT_1002005	114.246	152.946	-0.42087	0.0057243	0.011152
CC77DRAFT_1002249	224.269	320.233	-0.51389	3.1985e-06	8.8489e-06
CC77DRAFT_1002285	287.477	1246.01	-2.1158	1.1775e-140	3.7861e-139
CC77DRAFT_1002295	734.935	481.378	0.61045	2.0989e-13	8.7413e-13
CC77DRAFT_1002323	594.046	510.379	0.21901	0.011104	0.020662
CC77DRAFT_1002385	128.621	94.5763	0.44358	0.0070293	0.013511
CC77DRAFT_1002412	400.122	168.572	1.2471	2.1934e-29	1.5598e-28
CC77DRAFT_1002586	254.94	178.547	0.51386	2.1515e-05	5.5093e-05
CC77DRAFT_1002686	873.927	592.29	0.56121	1.1494e-12	4.6385e-12
CC77DRAFT_1002736	752.756	451.836	0.73638	1.3178e-18	6.6777e-18
CC77DRAFT_1002868	591.938	440.922	0.42492	2.0421e-06	5.7191e-06
CC77DRAFT_1002905	179.72	112.625	0.67422	1.7595e-06	4.9504e-06
CC77DRAFT_1003114	116.114	19.416	2.5802	4.3891e-12	1.7303e-11
CC77DRAFT_1003249	240.514	136.395	0.81833	2.6708e-10	9.6388e-10
CC77DRAFT_1003358	49.6547	81.4562	-0.7141	0.000719	0.0015824
CC77DRAFT_1003405	72.7471	130.658	-0.84484	0.00020516	0.00047885
CC77DRAFT_1003539	73.1804	36.8611	0.98936	1.4611e-05	3.8047e-05
CC77DRAFT_1003543	121.054	56.6797	1.0947	2.1994e-09	7.5798e-09
CC77DRAFT_1003564	349.036	273.073	0.35409	0.00067724	0.0014941
CC77DRAFT_1003575	23.2128	58.7546	-1.3398	6.9144e-07	2.0114e-06
CC77DRAFT_1003687	9.11454	26.9552	-1.5643	0.00014048	0.00033345
CC77DRAFT_1003736	23.4828	41.7484	-0.83011	0.0057057	0.01112
CC77DRAFT_1003758	24.6214	11.0834	1.1515	0.0038787	0.007741
CC77DRAFT_1003768	77.93	51.4408	0.59927	0.0049357	0.0097019
CC77DRAFT_1003776	488.592	214.731	1.1861	4.1126e-21	2.2746e-20
CC77DRAFT_1003851	561.786	291.432	0.94686	1.1855e-23	7.1891e-23
CC77DRAFT_1003885	11.2961	23.9506	-1.0842	0.016347	0.029457
CC77DRAFT_1003890	186.434	831.093	-2.1563	1.6551e-111	4.0014e-110
CC77DRAFT_1003937	250.108	311.858	-0.31834	0.0040125	0.007988
CC77DRAFT_1003942	51.2506	28.5284	0.84517	0.0014672	0.0030992
CC77DRAFT_1003962	156.336	818.531	-2.3884	2.1201e-128	6.068e-127
CC77DRAFT_1003971	678.407	552.813	0.29536	0.00033328	0.00075834
CC77DRAFT_1003989	769.01	493.466	0.64005	4.9557e-15	2.2034e-14
CC77DRAFT_1004029	2458.22	1342.72	0.87245	9.8852e-43	9.4309e-42
CC77DRAFT_1004042	746.881	460.455	0.69782	8.8506e-17	4.2109e-16
CC77DRAFT_1004049	9220.98	1816.49	2.3438	3.3396e-40	3.032e-39
CC77DRAFT_1004088	2617.96	935.035	1.4854	2.8466e-113	7.0148e-112
CC77DRAFT_1004091	176.892	688.628	-1.9609	8.0084e-86	1.4398e-84
CC77DRAFT_1004120	952.263	1276.33	-0.42257	1.9714e-09	6.818e-09
CC77DRAFT_1004130	1760.12	1973.25	-0.1649	0.010326	0.019334
CC77DRAFT_1004168	61.9989	94.5879	-0.60941	0.0015245	0.0032161
CC77DRAFT_1004191	7863.56	3223.44	1.2866	1.1472e-79	1.9269e-78
CC77DRAFT_1004275	143.23	88.6456	0.69221	1.173e-05	3.0791e-05
CC77DRAFT_1004286	194.697	103.495	0.91168	4.4007e-10	1.5717e-09
CC77DRAFT_1004289	1884.81	1277.55	0.56104	7.7275e-18	3.8159e-17
CC77DRAFT_1004297	226.351	328.769	-0.53851	1.0821e-06	3.0956e-06
CC77DRAFT_1004310	302.148	469.75	-0.63664	4.801e-09	1.6269e-08
CC77DRAFT_1004357	4.60379	18.6509	-2.0184	0.00018256	0.00042774
CC77DRAFT_1004377	298.708	36.1744	3.0457	5.9027e-39	5.2508e-38
CC77DRAFT_1004379	8210.34	4721.4	0.79823	8.0334e-37	6.8456e-36
CC77DRAFT_1004433	195.042	646.28	-1.7284	7.3547e-68	1.0431e-66
CC77DRAFT_1004449	1084.19	927.829	0.22468	0.0019836	0.0041159
CC77DRAFT_1004483	55.2708	85.6912	-0.63263	0.0016646	0.0034914
CC77DRAFT_1004498	138.185	69.212	0.99751	3.115e-06	8.6255e-06
CC77DRAFT_1004556	9416.5	2286.38	2.0421	1.5168e-146	5.1495e-145
CC77DRAFT_1004557	2165.43	1689.04	0.35845	1.1971e-08	3.9506e-08
CC77DRAFT_1004610	360.721	138.688	1.379	8.242e-22	4.6905e-21
CC77DRAFT_1004633	34248.3	43638.6	-0.34957	9.9486e-12	3.8659e-11
CC77DRAFT_1004665	318.559	246.295	0.37117	0.0039393	0.0078534
CC77DRAFT_1004718	21.8563	79.8086	-1.8685	4.4168e-08	1.4092e-07
CC77DRAFT_1004724	457.287	268.625	0.76751	1.095e-14	4.7919e-14
CC77DRAFT_1004729	192.296	102.989	0.90083	1.517e-07	4.6549e-07
CC77DRAFT_1004731	227.951	442.798	-0.95793	1.8576e-20	1.0056e-19
CC77DRAFT_1004777	78.4896	44.3228	0.82445	0.00014326	0.00033973
CC77DRAFT_1004780	23.0632	7.31284	1.6571	0.00017385	0.00040832
CC77DRAFT_1004782	520.222	348.453	0.57816	6.2984e-10	2.2333e-09
CC77DRAFT_1004812	4477.48	3116.11	0.52294	1.553e-19	8.1245e-19
CC77DRAFT_1004828	48.7978	94.0521	-0.94664	3.4733e-06	9.5781e-06
CC77DRAFT_1004835	105.384	75.8243	0.47493	0.0061065	0.011856
CC77DRAFT_1004836	776.608	491.728	0.65933	1.1095e-15	5.0636e-15
CC77DRAFT_1004922	19.6585	114.266	-2.5392	4.0733e-22	2.3485e-21
CC77DRAFT_1004937	9.96361	1.51156	2.7206	0.0011617	0.0024847
CC77DRAFT_1004979	26.0085	12.2776	1.083	0.0091517	0.017297
CC77DRAFT_1005026	34.5824	76.612	-1.1475	4.3836e-07	1.2929e-06
CC77DRAFT_1005031	695.533	2626.49	-1.9169	2.3039e-133	6.9362e-132
CC77DRAFT_1005109	9158.16	79219.8	-3.1127	0	0
CC77DRAFT_1005113	240.977	115.936	1.0556	2.2042e-15	9.9107e-15
CC77DRAFT_1005126	535.461	1340.29	-1.3237	1.7463e-68	2.5047e-67
CC77DRAFT_1005129	511.171	366.765	0.47895	3.0191e-07	9.0318e-07
CC77DRAFT_1005131	2097.47	820.601	1.3539	2.676e-70	3.9173e-69
CC77DRAFT_1005202	6414.65	1616.59	1.9884	1.218e-242	8.9875e-241
CC77DRAFT_1005209	264.015	184.723	0.51526	0.00010543	0.00025359
CC77DRAFT_1005236	2280.36	53.6037	5.4108	0	0
CC77DRAFT_1005247	5353.85	2490	1.1044	4.8091e-81	8.207e-80
CC77DRAFT_1005252	767.503	325.013	1.2397	1.7245e-28	1.1932e-27
CC77DRAFT_1005257	107.122	536.681	-2.3248	2.1054e-62	2.7649e-61
CC77DRAFT_1005267	546.005	213.971	1.3515	6.4888e-41	5.9805e-40
CC77DRAFT_1005285	304.549	476.238	-0.64501	3.1937e-08	1.0284e-07
CC77DRAFT_1005351	3030.79	770.185	1.9764	4.0674e-194	2.1724e-192
CC77DRAFT_1005378	107.151	66.857	0.6805	0.00017271	0.00040578
CC77DRAFT_1005384	86.8012	137.22	-0.6607	3.8577e-05	9.6556e-05
CC77DRAFT_1005405	425.567	336.477	0.33888	0.00047523	0.0010659
CC77DRAFT_1005425	260.988	212.181	0.29869	0.011035	0.020546
CC77DRAFT_1005451	835.733	615.285	0.44179	2.1118e-08	6.8803e-08
CC77DRAFT_1005464	161.772	254.998	-0.65653	9.4415e-08	2.9439e-07
CC77DRAFT_1005473	54.2116	1225.55	-4.4987	1.0522e-303	1.0253e-301
CC77DRAFT_1005543	2.47171	55.9049	-4.4994	9.0796e-25	5.7178e-24
CC77DRAFT_1005574	465.399	1064.15	-1.1932	3.2389e-51	3.5827e-50
CC77DRAFT_1005578	27.907	159.115	-2.5114	3.264e-36	2.7429e-35
CC77DRAFT_1005581	2412.09	980.946	1.298	1.5287e-86	2.787e-85
CC77DRAFT_1005595	16.46	65.655	-1.9959	2.1466e-12	8.5709e-12
CC77DRAFT_1005604	4.2505	13.315	-1.6473	0.0059421	0.01155
CC77DRAFT_1005613	0	10.5995	#NAME?	1.3101e-06	3.7228e-06
CC77DRAFT_1005628	214.66	333.221	-0.63443	8.2165e-09	2.7435e-08
CC77DRAFT_1005632	63.2351	297.812	-2.2356	4.1269e-54	4.7502e-53
CC77DRAFT_1005636	479.704	159.053	1.5926	2.5022e-49	2.6818e-48
CC77DRAFT_1005643	2419.3	1927.33	0.32799	1.2039e-07	3.7229e-07
CC77DRAFT_1005690	1827.02	871.729	1.0675	5.2101e-54	5.9862e-53
CC77DRAFT_1005707	41.4647	26.3057	0.65651	0.022445	0.039568
CC77DRAFT_1005785	2656.75	2282.59	0.21899	0.00027899	0.00064121
CC77DRAFT_1005812	975.353	617.316	0.65992	1.0276e-17	5.053e-17
CC77DRAFT_1005828	1219.42	1030.95	0.24223	0.00053309	0.0011892
CC77DRAFT_1005918	5224.78	19059.9	-1.8671	8.7515e-214	5.3708e-212
CC77DRAFT_1005969	30.5317	62.9023	-1.0428	2.7828e-05	7.0536e-05
CC77DRAFT_1005982	7133.85	4769.53	0.58083	1.156e-25	7.4677e-25
CC77DRAFT_1006029	1437.97	827.072	0.79795	6.6095e-11	2.4533e-10
CC77DRAFT_1006064	2845.58	2114.75	0.42823	0.00020957	0.00048862
CC77DRAFT_1006107	56.2663	172.34	-1.6149	6.2683e-22	3.5929e-21
CC77DRAFT_1006112	44.641	1655.87	-5.2131	0	0
CC77DRAFT_1006118	103.214	158.894	-0.62242	3.3946e-05	8.5452e-05
CC77DRAFT_1006143	571.703	691.86	-0.27521	0.00084464	0.001839
CC77DRAFT_1006172	1873.83	1004.5	0.89952	7.0367e-41	6.4807e-40
CC77DRAFT_1006190	349.295	255.845	0.44918	2.5176e-05	6.4043e-05
CC77DRAFT_1006224	68.8037	1015.86	-3.8841	1.6457e-270	1.3642e-268
CC77DRAFT_1006243	39.6228	142.115	-1.8427	2.9181e-22	1.6902e-21
CC77DRAFT_1006246	346.224	569.213	-0.71726	5.7187e-15	2.5338e-14
CC77DRAFT_1006269	237.493	158.138	0.5867	3.3616e-06	9.2799e-06
CC77DRAFT_1006330	288.32	433.284	-0.58764	2.8534e-09	9.7913e-09
CC77DRAFT_1006345	56.6235	115.989	-1.0345	3.4074e-08	1.0953e-07
CC77DRAFT_1006357	4749.91	3627.87	0.38878	1.1538e-11	4.4631e-11
CC77DRAFT_1006382	721.022	376.064	0.93907	2.8246e-26	1.8538e-25
CC77DRAFT_10064	23.0996	66.3926	-1.5232	6.9663e-09	2.3364e-08
CC77DRAFT_1006432	205.352	575.615	-1.487	2.7547e-49	2.9475e-48
CC77DRAFT_1006452	51.1219	107.154	-1.0677	2.5181e-08	8.1646e-08
CC77DRAFT_1006468	355.263	297.379	0.25659	0.014505	0.02641
CC77DRAFT_1006481	986.403	2287.9	-1.2138	4.9751e-75	7.7827e-74
CC77DRAFT_1006495	1988.33	825.642	1.268	2.1441e-77	3.527e-76
CC77DRAFT_1006502	673.009	446.682	0.59138	5.9527e-12	2.3352e-11
CC77DRAFT_1006556	304.201	215.752	0.49565	1.025e-05	2.7082e-05
CC77DRAFT_1006560	238.932	154.924	0.62504	5.93e-07	1.735e-06
CC77DRAFT_1006587	2590.68	300.919	3.1059	3.2613e-77	5.3509e-76
CC77DRAFT_1006626	1179.66	1040.31	0.18136	0.0094304	0.017779
CC77DRAFT_1006641	719.002	485.068	0.56781	8.2997e-12	3.237e-11
CC77DRAFT_1006709	6861.71	4166.69	0.71966	7.1026e-26	4.607e-25
CC77DRAFT_1006747	14.2818	27.4126	-0.94067	0.012485	0.023011
CC77DRAFT_1006775	23.706	12.163	0.96276	0.019134	0.034155
CC77DRAFT_1006810	2204.71	486.281	2.1807	2.9725e-111	7.1322e-110
CC77DRAFT_1006856	68.3229	45.3583	0.591	0.009577	0.018031
CC77DRAFT_1006863	394.948	1537.12	-1.9605	3.8238e-140	1.2203e-138
CC77DRAFT_1006898	202.275	43.1463	2.229	3.9971e-40	3.6264e-39
CC77DRAFT_1006940	5134.82	4352.67	0.23841	2.0675e-05	5.2994e-05
CC77DRAFT_1006942	241.837	174.524	0.47061	0.00011395	0.00027291
CC77DRAFT_1007005	173.237	126.799	0.45021	0.0036037	0.0072181
CC77DRAFT_1007042	33.9441	72.9384	-1.1035	3.0124e-06	8.3466e-06
CC77DRAFT_1007070	7176.2	4534.11	0.6624	4.6784e-33	3.626e-32
CC77DRAFT_1007103	301.407	108.525	1.4737	2.0171e-30	1.4688e-29
CC77DRAFT_1007182	29.9448	57.9561	-0.95266	0.00023195	0.00053853
CC77DRAFT_1007204	89.9762	122.164	-0.44121	0.0072456	0.013906
CC77DRAFT_1007230	267.727	710.93	-1.4089	3.9386e-39	3.5208e-38
CC77DRAFT_1007372	32734.9	17113.7	0.93567	1.0539e-56	1.2691e-55
CC77DRAFT_1007391	276.341	191.229	0.53114	0.00024613	0.00056978
CC77DRAFT_1007405	137.217	408.502	-1.5739	4.98e-42	4.695e-41
CC77DRAFT_1007409	50.0021	82.67	-0.72537	0.0049226	0.0096792
CC77DRAFT_1007410	1009.14	421.191	1.2606	1.2286e-54	1.4349e-53
CC77DRAFT_1007425	239.01	410.116	-0.77896	9.221e-14	3.9001e-13
CC77DRAFT_1007433	34.5967	58.9211	-0.76815	0.0020176	0.0041843
CC77DRAFT_1007435	10.9669	47.6888	-2.1205	2.5297e-10	9.1426e-10
CC77DRAFT_1007436	48.3593	102.47	-1.0833	6.1982e-08	1.955e-07
CC77DRAFT_1007442	95.4909	66.2006	0.52852	0.0036732	0.0073505
CC77DRAFT_1007444	1229.98	900.211	0.4503	2.6897e-10	9.7014e-10
CC77DRAFT_1007445	5792.68	3996.64	0.53544	1.9833e-21	1.1094e-20
CC77DRAFT_1007446	4561.49	3456.58	0.40016	2.8553e-12	1.1316e-11
CC77DRAFT_1007593	1133.71	512.577	1.1452	1.8304e-49	1.9717e-48
CC77DRAFT_1007639	5735.59	1780.26	1.6879	8.8112e-178	3.8257e-176
CC77DRAFT_1007650	3103.06	829.954	1.9026	6.3797e-185	2.9722e-183
CC77DRAFT_1007757	2431.02	1307.93	0.89428	2.2299e-44	2.1981e-43
CC77DRAFT_1007840	0	6.81129	#NAME?	0.00018763	0.00043906
CC77DRAFT_1007923	224.741	168.024	0.41959	0.0039229	0.0078232
CC77DRAFT_1007955	1419.73	1033.56	0.45799	2.9854e-11	1.1278e-10
CC77DRAFT_1007961	414.873	664.755	-0.68015	6.3573e-15	2.8119e-14
CC77DRAFT_1007963	1613.82	1986.55	-0.29978	2.1523e-06	6.021e-06
CC77DRAFT_1007964	5283.26	1698.12	1.6375	2.6704e-165	1.0456e-163
CC77DRAFT_1008063	212.487	120.577	0.81741	1.3838e-09	4.8289e-09
CC77DRAFT_1008076	3878.42	4403.57	-0.18321	0.0015589	0.0032838
CC77DRAFT_1008078	265.233	658.502	-1.3119	1.776e-44	1.7547e-43
CC77DRAFT_1008124	7.00913	19.1251	-1.4482	0.0030641	0.0062016
CC77DRAFT_1008148	301.474	557.38	-0.88663	1.125e-18	5.7167e-18
CC77DRAFT_1008232	875.134	374.391	1.225	3.4223e-48	3.6015e-47
CC77DRAFT_1008250	161.052	262.482	-0.70469	1.2129e-08	4.0006e-08
CC77DRAFT_1008277	26.3879	48.1806	-0.86858	0.0015537	0.0032739
CC77DRAFT_1008297	536.95	1973.31	-1.8778	4.9905e-148	1.7079e-146
CC77DRAFT_1008371	78.0328	53.0934	0.55555	0.0087379	0.016573
CC77DRAFT_1008413	364.542	260.535	0.48461	1.7648e-05	4.5603e-05
CC77DRAFT_1008454	552.017	438.251	0.33296	0.00016294	0.00038426
CC77DRAFT_1008468	273.192	353.714	-0.37267	0.0002574	0.00059459
CC77DRAFT_1008499	396.084	272.332	0.54044	1.5715e-07	4.8153e-07
CC77DRAFT_1008562	1551.34	2307.31	-0.5727	1.2042e-19	6.3153e-19
CC77DRAFT_1008576	44.4237	24.2573	0.87291	0.0023526	0.0048461
CC77DRAFT_1008594	4.90047	0.562304	3.1235	0.020691	0.036694
CC77DRAFT_1008699	570.101	1315.13	-1.2059	3.5305e-58	4.3417e-57
CC77DRAFT_1008700	163.151	333.781	-1.0327	4.8246e-19	2.4833e-18
CC77DRAFT_1008717	0.363047	4.35048	-3.5829	0.020255	0.03598
CC77DRAFT_1008731	2466.09	2004.48	0.29899	1.0769e-06	3.0842e-06
CC77DRAFT_1008732	256.223	668.034	-1.3825	8.5858e-49	9.1179e-48
CC77DRAFT_1008747	89.7518	9.47391	3.2439	3.6484e-29	2.5759e-28
CC77DRAFT_1008815	149.965	1448.78	-3.2721	1.769e-132	5.2271e-131
CC77DRAFT_1008864	351.494	275.151	0.35328	0.0053413	0.010448
CC77DRAFT_1008926	468.022	402.074	0.21911	0.018148	0.032477
CC77DRAFT_1008979	501.518	795.393	-0.66537	4.5762e-16	2.1142e-15
CC77DRAFT_1009050	455.194	350.23	0.37818	7.9165e-05	0.00019234
CC77DRAFT_1009078	112.034	164.636	-0.55535	0.00023602	0.00054778
CC77DRAFT_1009094	609.159	245.85	1.309	2.3588e-42	2.2321e-41
CC77DRAFT_1009143	704.21	583.344	0.27166	0.00095393	0.0020621
CC77DRAFT_1009215	58.8707	125.223	-1.0889	3.4846e-07	1.0368e-06
CC77DRAFT_1009224	18.1028	7.30307	1.3096	0.0077365	0.014788
CC77DRAFT_1009227	355.489	125.609	1.5009	1.1216e-33	8.8106e-33
CC77DRAFT_1009275	44.9312	6.11675	2.8769	5.1807e-14	2.2073e-13
CC77DRAFT_1009296	283.132	211.711	0.41938	0.00073652	0.0016174
CC77DRAFT_1009329	40.8453	110.362	-1.434	8.9791e-13	3.6398e-12
CC77DRAFT_1009382	28.0762	119.881	-2.0942	1.2654e-22	7.4195e-22
CC77DRAFT_1009389	3363.84	1993.51	0.7548	4.0788e-36	3.4141e-35
CC77DRAFT_1009392	785.624	19759	-4.6525	0	0
CC77DRAFT_1009412	287.024	130.552	1.1365	1.0767e-19	5.6563e-19
CC77DRAFT_1009481	94.0439	785.119	-3.0615	1.7008e-104	3.7691e-103
CC77DRAFT_1009486	1410.06	1196.21	0.23728	0.00034869	0.00079199
CC77DRAFT_1009520	150.403	196.634	-0.38668	0.003529	0.0070786
CC77DRAFT_1009554	204.355	128.885	0.66499	0.00022402	0.00052058
CC77DRAFT_1009556	77.401	44.9468	0.78413	0.00026336	0.00060715
CC77DRAFT_1009657	215.274	108.058	0.99437	9.7674e-13	3.9531e-12
CC77DRAFT_1009753	148.574	496.466	-1.7405	7.769e-57	9.3735e-56
CC77DRAFT_1009824	162.075	101.941	0.66893	9.4106e-06	2.4943e-05
CC77DRAFT_1009837	330.475	248.353	0.41215	0.00011515	0.00027566
CC77DRAFT_1009883	658.093	555.675	0.24405	0.0039864	0.0079399
CC77DRAFT_1009911	1.41575	7.27758	-2.3619	0.013251	0.024303
CC77DRAFT_1009916	1449.68	829.929	0.80468	3.6379e-30	2.6311e-29
CC77DRAFT_1009943	0.363047	4.4739	-3.6233	0.019488	0.034729
CC77DRAFT_1009964	393.335	289.764	0.44088	1.0518e-05	2.7756e-05
CC77DRAFT_1009987	977.458	612.436	0.67448	2.7228e-18	1.3667e-17
CC77DRAFT_1010194	729.852	512.024	0.51139	6.3283e-10	2.2433e-09
CC77DRAFT_1010222	4.95708	14.1937	-1.5177	0.0072086	0.013839
CC77DRAFT_1010226	466.016	282.54	0.72193	4.8968e-13	2.0092e-12
CC77DRAFT_1010277	17.6533	298.746	-4.0809	5.3892e-53	6.0986e-52
CC77DRAFT_1010278	81.418	43.8556	0.89259	3.9778e-05	9.9349e-05
CC77DRAFT_1010282	657.187	387.428	0.76237	4.446e-18	2.2169e-17
CC77DRAFT_1010341	377.371	488.824	-0.37333	0.0002375	0.00055112
CC77DRAFT_1010357	1022.88	500.098	1.0324	5.0412e-33	3.9024e-32
CC77DRAFT_1010391	474.037	284.332	0.73742	3.3145e-14	1.426e-13
CC77DRAFT_1010394	1774.32	2429.06	-0.45313	2.124e-11	8.0815e-11
CC77DRAFT_1010395	282.019	1025.58	-1.8626	6.1645e-48	6.4553e-47
CC77DRAFT_1010403	993.116	1399.86	-0.49525	8.046e-13	3.2709e-12
CC77DRAFT_1010416	3621.31	5715.28	-0.65831	2.4953e-31	1.8529e-30
CC77DRAFT_1010444	14.2245	47.2656	-1.7324	3.2797e-08	1.0556e-07
CC77DRAFT_1010451	22534.1	37180.3	-0.72243	1.4179e-36	1.1987e-35
CC77DRAFT_1010501	4.20756	11.5566	-1.4577	0.018917	0.033819
CC77DRAFT_1010553	58434.4	19928.3	1.552	6.7618e-189	3.3849e-187
CC77DRAFT_1010568	83.1375	178.208	-1.1	2.6729e-10	9.6439e-10
CC77DRAFT_1010617	575.741	250.687	1.1995	6.8127e-36	5.6802e-35
CC77DRAFT_1010630	22.8107	67.9394	-1.5745	4.8253e-08	1.5341e-07
CC77DRAFT_1010658	174.88	90.6313	0.94829	3.6807e-10	1.3187e-09
CC77DRAFT_1010661	671.973	1014.46	-0.59424	5.3126e-15	2.3571e-14
CC77DRAFT_1010679	139.655	91.2837	0.61344	9.2588e-05	0.00022363
CC77DRAFT_1010682	30.2018	52.435	-0.7959	0.0024691	0.0050712
CC77DRAFT_1010699	151.676	107.699	0.49399	0.0011202	0.0024008
CC77DRAFT_1010725	95.4362	233.135	-1.2886	5.1645e-20	2.7514e-19
CC77DRAFT_1010743	7.00263	18.5627	-1.4064	0.0045941	0.0090625
CC77DRAFT_1010760	171.358	353.689	-1.0455	6.563e-20	3.482e-19
CC77DRAFT_1010772	908.354	538.105	0.75537	1.0509e-21	5.9461e-21
CC77DRAFT_1010816	67.9195	105.723	-0.6384	0.00056325	0.0012529
CC77DRAFT_1011030	1342.85	851.365	0.65745	1.9812e-20	1.0717e-19
CC77DRAFT_1011037	3211.1	8268.15	-1.3645	1.667e-128	4.7818e-127
CC77DRAFT_1011097	615.45	492.27	0.32219	0.0010983	0.0023558
CC77DRAFT_1011105	2610.42	895.667	1.5432	7.9257e-121	2.1077e-119
CC77DRAFT_1011131	1920.2	703.086	1.4495	1.0223e-70	1.5086e-69
CC77DRAFT_1011171	699.084	611.037	0.19421	0.020625	0.036591
CC77DRAFT_1011175	884.633	659.485	0.42374	5.038e-08	1.6002e-07
CC77DRAFT_1011180	1216.51	752.344	0.69329	1.8485e-21	1.0353e-20
CC77DRAFT_1011194	4962.82	882.965	2.4907	0	0
CC77DRAFT_1011214	79.3217	45.5709	0.7996	0.00018377	0.00043042
CC77DRAFT_1011227	488.24	1032.21	-1.0801	2.7619e-42	2.6058e-41
CC77DRAFT_1011239	56.1368	80.7626	-0.52474	0.012615	0.023224
CC77DRAFT_1011271	404.833	234.673	0.78667	4.4191e-14	1.8904e-13
CC77DRAFT_1011328	83347.9	94865.3	-0.18673	0.00027105	0.00062398
CC77DRAFT_1011338	3262.69	2147.04	0.60371	6.7064e-24	4.0824e-23
CC77DRAFT_1011480	1984.21	1108.1	0.84048	3.793e-30	2.7416e-29
CC77DRAFT_1011535	89.7967	37.8289	1.2472	4.4744e-09	1.5203e-08
CC77DRAFT_1011550	1766.99	2040.71	-0.20778	0.0011496	0.0024613
CC77DRAFT_1011582	27.4705	46.0362	-0.74488	0.0067862	0.01308
CC77DRAFT_1011612	222.094	158.378	0.4878	0.00012196	0.00029104
CC77DRAFT_1011724	236.202	439.064	-0.89441	2.7374e-18	1.3735e-17
CC77DRAFT_1011820	32.4913	16.7789	0.95341	0.0040137	0.0079892
CC77DRAFT_1011849	65.0321	20.715	1.6505	6.3602e-10	2.254e-09
CC77DRAFT_1011871	408.072	334.618	0.28631	0.0040734	0.0081004
CC77DRAFT_1011900	205.317	20.3212	3.3368	3.9876e-66	5.5208e-65
CC77DRAFT_1011906	2653.44	25826.2	-3.2829	4.2183e-233	2.9264e-231
CC77DRAFT_1011929	34.2662	97.0302	-1.5016	5.1555e-12	2.0274e-11
CC77DRAFT_1011952	677.474	453.767	0.57821	7.4125e-12	2.8971e-11
CC77DRAFT_1011954	416.04	2166.74	-2.3807	1.9914e-225	1.324e-223
CC77DRAFT_1011956	1917.59	1025.57	0.90287	7.3154e-25	4.6137e-24
CC77DRAFT_1011976	413.202	342.112	0.27238	0.0063632	0.012314
CC77DRAFT_1012007	726.652	390.817	0.89477	1.8205e-25	1.1672e-24
CC77DRAFT_1012120	11753.2	6925.2	0.76313	7.8379e-07	2.2692e-06
CC77DRAFT_1012206	264.657	154.965	0.77218	4.5884e-10	1.6365e-09
CC77DRAFT_1012214	252.888	366.277	-0.53444	3.4839e-07	1.0368e-06
CC77DRAFT_1012293	736.347	357.448	1.0427	1.8602e-31	1.3862e-30
CC77DRAFT_1012342	4.57711	30.9647	-2.7581	2.7665e-09	9.4984e-09
CC77DRAFT_1012399	670.673	356.863	0.91024	1.1848e-12	4.7784e-12
CC77DRAFT_1012418	746.471	1005.86	-0.43027	0.0097544	0.018343
CC77DRAFT_1012462	4565.31	1553.4	1.5553	9.4796e-145	3.1677e-143
CC77DRAFT_1012505	7059.11	5175.44	0.4478	1.5119e-14	6.5711e-14
CC77DRAFT_1012510	237.486	183.126	0.37501	0.0022322	0.0046062
CC77DRAFT_1012519	18.4464	32.4479	-0.81479	0.014978	0.027162
CC77DRAFT_1012582	15.9877	55.6776	-1.8001	1.5917e-09	5.5333e-09
CC77DRAFT_1012590	215.671	796.144	-1.8842	3.8021e-89	7.1584e-88
CC77DRAFT_1012626	14.2785	5.90613	1.2736	0.019351	0.034508
CC77DRAFT_1012664	290.231	121.507	1.2562	2.6854e-23	1.6071e-22
CC77DRAFT_1012665	12.6422	33.2051	-1.3932	0.00012685	0.00030227
CC77DRAFT_1012686	1056.5	704.361	0.5849	4.9121e-15	2.1848e-14
CC77DRAFT_1012728	29.6858	110.805	-1.9002	2.7248e-08	8.8055e-08
CC77DRAFT_1012736	228.774	432.451	-0.91861	8.2228e-19	4.1902e-18
CC77DRAFT_1012758	1017.05	592.711	0.77899	4.5373e-24	2.7792e-23
CC77DRAFT_1012796	262.516	594.279	-1.1787	9.2424e-35	7.4812e-34
CC77DRAFT_1012827	732.62	1177.23	-0.68426	2.0056e-20	1.0843e-19
CC77DRAFT_1012833	273.423	187.668	0.54295	4.7891e-06	1.3063e-05
CC77DRAFT_1012835	52.5297	20.3555	1.3677	1.0332e-06	2.9644e-06
CC77DRAFT_1012841	4998.05	1351.07	1.8873	8.1081e-210	4.9052e-208
CC77DRAFT_1012886	246.937	198.154	0.31752	0.0083785	0.015944
CC77DRAFT_1012953	1264.53	620.986	1.026	2.7963e-43	2.694e-42
CC77DRAFT_1012986	58.25	167.573	-1.5245	8.8217e-17	4.1987e-16
CC77DRAFT_1013040	1544.17	688.489	1.1653	9.1546e-60	1.1559e-58
CC77DRAFT_1013069	39.4868	67.8406	-0.78078	0.00067922	0.0014982
CC77DRAFT_1013110	40.7555	9.20158	2.147	3.7589e-09	1.2836e-08
CC77DRAFT_1013156	491.538	607.41	-0.30537	0.00084666	0.0018427
CC77DRAFT_1013179	1583.32	1245.18	0.3466	2.7667e-07	8.31e-07
CC77DRAFT_1013212	635.584	782.014	-0.29911	0.00014505	0.00034385
CC77DRAFT_1013229	127.499	79.2296	0.68637	6.4738e-05	0.00015852
CC77DRAFT_1013246	106.947	202.853	-0.92354	6.0583e-11	2.252e-10
CC77DRAFT_1013254	2218.49	963.643	1.203	2.199e-73	3.3698e-72
CC77DRAFT_1013292	252.825	854	-1.7561	2.4742e-72	3.7376e-71
CC77DRAFT_1013301	377.268	240.393	0.65019	4.1695e-09	1.4212e-08
CC77DRAFT_1013368	1308.65	991.333	0.40064	9.7129e-09	3.2321e-08
CC77DRAFT_1013385	64.861	151.991	-1.2286	3.8587e-10	1.3817e-09
CC77DRAFT_1013499	25.7951	62.333	-1.2729	1.4507e-06	4.107e-06
CC77DRAFT_1013520	778.242	64.7116	3.5881	3.1843e-212	1.9449e-210
CC77DRAFT_1013551	2310.5	1610.03	0.52111	1.2085e-16	5.7137e-16
CC77DRAFT_1013569	76.1369	196.132	-1.3652	4.5303e-19	2.3346e-18
CC77DRAFT_1013583	74.0035	215.241	-1.5403	1.9445e-24	1.2132e-23
CC77DRAFT_1013584	35.3163	72.476	-1.0372	1.2303e-05	3.2227e-05
CC77DRAFT_1013598	132.676	436.296	-1.7174	1.4304e-50	1.5673e-49
CC77DRAFT_1013606	128.399	29.7667	2.1089	2.7161e-24	1.6847e-23
CC77DRAFT_1013670	116.236	177.272	-0.60891	1.7316e-05	4.4772e-05
CC77DRAFT_1013684	59.1739	129.784	-1.1331	1.4097e-10	5.1635e-10
CC77DRAFT_1013694	4579.64	33118.4	-2.8543	0	0
CC77DRAFT_1013699	40.4926	65.3269	-0.69002	0.0028194	0.0057335
CC77DRAFT_1013713	71.0881	159.414	-1.1651	1.2514e-12	5.0375e-12
CC77DRAFT_1013770	39.14	66.8394	-0.77205	0.000908	0.0019698
CC77DRAFT_1013851	24.5453	124.351	-2.3409	4.1481e-26	2.714e-25
CC77DRAFT_1013978	879.688	1341.5	-0.60878	1.9204e-09	6.6487e-09
CC77DRAFT_1014015	113.466	313.951	-1.4683	1.0734e-30	7.843e-30
CC77DRAFT_1014164	94.2261	127.896	-0.44077	0.0073651	0.014125
CC77DRAFT_1014200	28.1308	59.9321	-1.0912	2.8764e-05	7.2838e-05
CC77DRAFT_1014212	3.22448	13.9566	-2.1138	0.00072271	0.0015898
CC77DRAFT_1014254	7783.21	11401.3	-0.55076	1.2348e-12	4.9723e-12
CC77DRAFT_1014263	451.815	286.272	0.65834	3.1051e-07	9.2759e-07
CC77DRAFT_1014276	215.93	98.9963	1.1251	2.0453e-15	9.2126e-15
CC77DRAFT_1014304	1224.62	386.222	1.6648	4.1401e-59	5.1711e-58
CC77DRAFT_1014341	203.294	65.3366	1.6376	5.0809e-26	3.3124e-25
CC77DRAFT_1014387	4.27393	14.3612	-1.7485	0.002866	0.0058237
CC77DRAFT_1014438	79.6067	412.958	-2.375	3.6648e-74	5.6705e-73
CC77DRAFT_1014448	2348.9	405.93	2.5327	2.3571e-260	1.8805e-258
CC77DRAFT_1014470	413.247	598.413	-0.53414	1.148e-09	4.0136e-09
CC77DRAFT_1014553	100.383	264.292	-1.3966	5.494e-25	3.4839e-24
CC77DRAFT_1014804	73.2852	427.291	-2.5436	3.2186e-86	5.8361e-85
CC77DRAFT_1014912	4.89072	13.1925	-1.4316	0.016747	0.030125
CC77DRAFT_1014921	2269.28	1556.54	0.54389	5.8965e-18	2.9253e-17
CC77DRAFT_1014941	135.866	83.2049	0.70744	1.6979e-05	4.3946e-05
CC77DRAFT_101495	98.6223	73.0521	0.43299	0.019714	0.035112
CC77DRAFT_1014968	313.056	238.929	0.38984	0.00031199	0.00071296
CC77DRAFT_1014991	117.101	61.6542	0.92548	2.8634e-07	8.5861e-07
CC77DRAFT_1015023	524.274	357.219	0.55351	1.7658e-09	6.1234e-09
CC77DRAFT_1015035	1839.79	866.224	1.0867	5.8669e-57	7.092e-56
CC77DRAFT_1015041	19.9916	113.069	-2.4997	1.0102e-26	6.7058e-26
CC77DRAFT_1015047	329.849	453.396	-0.45897	1.8961e-06	5.3196e-06
CC77DRAFT_1015084	2689.06	1231.76	1.1264	1.1808e-31	8.8302e-31
CC77DRAFT_1015088	272.934	321.903	-0.23808	0.028769	0.049855
CC77DRAFT_1015106	46638.4	59450.6	-0.35017	1.1368e-11	4.3987e-11
CC77DRAFT_1015125	1347.59	632.078	1.0922	4.3693e-50	4.7548e-49
CC77DRAFT_1015126	649.634	520.017	0.32107	0.00012053	0.00028774
CC77DRAFT_1015133	4494.42	926.026	2.279	1.7651e-133	5.352e-132
CC77DRAFT_1015135	1024.94	410.613	1.3197	6.8436e-16	3.1503e-15
CC77DRAFT_1015136	3059	2746.15	0.15565	0.0087792	0.016649
CC77DRAFT_1015153	583.72	357.697	0.70654	1.0923e-14	4.7816e-14
CC77DRAFT_1015154	3321.68	1358.85	1.2895	1.482e-95	3.0029e-94
CC77DRAFT_1015157	143.017	296.827	-1.0534	1.1285e-17	5.5403e-17
CC77DRAFT_1015189	3144.19	1055.72	1.5745	1.5131e-133	4.5986e-132
CC77DRAFT_1015224	43.9598	92.0733	-1.0666	2.8912e-07	8.6655e-07
CC77DRAFT_1015226	762.27	310.104	1.2976	1.5276e-24	9.568e-24
CC77DRAFT_1015229	76.0419	141.996	-0.90098	6.9016e-08	2.1715e-07
CC77DRAFT_1015234	42.8407	142.374	-1.7326	2.9073e-20	1.562e-19
CC77DRAFT_1015243	884.434	534.279	0.72716	6.2248e-20	3.308e-19
CC77DRAFT_1015249	987.544	1268.41	-0.36111	4.9386e-07	1.4522e-06
CC77DRAFT_1015269	171.68	108.356	0.66395	7.0605e-06	1.8974e-05
CC77DRAFT_1015284	130.166	88.195	0.56158	0.00077437	0.0016949
CC77DRAFT_1015288	484.731	384.591	0.33386	0.00034473	0.00078342
CC77DRAFT_1015294	115.803	74.4315	0.63768	0.00031985	0.00072934
CC77DRAFT_1015321	13.2622	40.6414	-1.6156	2.4399e-06	6.8077e-06
CC77DRAFT_1015330	18.1061	83.1343	-2.199	2.6698e-17	1.2895e-16
CC77DRAFT_1015339	697.756	585.104	0.25403	0.0069273	0.013327
CC77DRAFT_1015346	937.667	302.781	1.6308	9.2749e-81	1.5765e-79
CC77DRAFT_1015355	146.283	56.953	1.3609	3.3324e-15	1.49e-14
CC77DRAFT_1015356	1235.85	671.32	0.88043	8.9319e-33	6.856e-32
CC77DRAFT_1015359	40.0834	132.839	-1.7286	3.884e-13	1.6009e-12
CC77DRAFT_1015373	35.7815	197.445	-2.4642	6.8603e-43	6.5646e-42
CC77DRAFT_1015389	315.006	208.087	0.5982	9.5784e-08	2.9829e-07
CC77DRAFT_1015391	57.8115	667.185	-3.5287	1.6132e-179	7.1751e-178
CC77DRAFT_1015395	234.548	183.953	0.35055	0.004337	0.0085886
CC77DRAFT_1015397	292.026	461.418	-0.65997	2.1313e-11	8.1066e-11
CC77DRAFT_1015399	208.437	130.385	0.67683	4.2693e-07	1.2607e-06
CC77DRAFT_1015410	22.9624	101.714	-2.1472	2.3214e-20	1.2529e-19
CC77DRAFT_1015413	111.749	77.2997	0.53173	0.0026771	0.005465
CC77DRAFT_1015422	141.624	82.3868	0.78158	1.8818e-06	5.2839e-06
CC77DRAFT_1015432	387.881	645.815	-0.73551	5.1603e-17	2.4745e-16
CC77DRAFT_1015444	482.144	323.003	0.57791	1.2151e-09	4.245e-09
CC77DRAFT_1015447	1170.11	438.995	1.4144	2.8996e-72	4.37e-71
CC77DRAFT_1015449	1199.12	630.552	0.92729	1.2307e-35	1.0195e-34
CC77DRAFT_1015454	398.628	194.453	1.0356	4.2201e-12	1.6647e-11
CC77DRAFT_1015460	37278.8	4806.72	2.9552	0	0
CC77DRAFT_1015470	462.739	333.596	0.4721	0.00018877	0.00044166
CC77DRAFT_1015471	1515.23	947.035	0.67805	1.2778e-22	7.4853e-22
CC77DRAFT_1015478	20.4672	117.384	-2.5198	3.9735e-28	2.727e-27
CC77DRAFT_1015492	38.8869	96.029	-1.3042	8.6e-10	3.0267e-09
CC77DRAFT_1015495	869.454	388.449	1.1624	1.3206e-43	1.2839e-42
CC77DRAFT_1015499	316.737	242.436	0.38568	0.00038563	0.00087249
CC77DRAFT_1015504	158.587	123.072	0.36577	0.01266	0.023286
CC77DRAFT_1015516	34.1394	60.1338	-0.81674	0.0008488	0.0018471
CC77DRAFT_1015519	116.617	36.4458	1.678	2.072e-16	9.7205e-16
CC77DRAFT_1015532	362.925	596.976	-0.718	1.3185e-15	5.9895e-15
CC77DRAFT_1015541	113.622	271.1	-1.2546	7.2467e-22	4.1352e-21
CC77DRAFT_1015550	808.83	621.252	0.38066	2.1537e-06	6.0236e-06
CC77DRAFT_1015551	1707.64	2353.4	-0.46274	1.4412e-13	6.0494e-13
CC77DRAFT_1015556	405.298	1739.14	-2.1013	2.4984e-135	7.7598e-134
CC77DRAFT_1015578	1903.49	1143.48	0.73521	1.5133e-26	9.9934e-26
CC77DRAFT_1015613	600.76	525.52	0.19304	0.024694	0.043239
CC77DRAFT_1015622	133.621	39.4444	1.7603	4.2339e-20	2.2604e-19
CC77DRAFT_1015654	2980.81	1071.62	1.4759	1.3739e-117	3.5075e-116
CC77DRAFT_1015658	53.2084	204.026	-1.939	2.7673e-32	2.1002e-31
CC77DRAFT_1015661	0.363047	6.5125	-4.165	0.0015557	0.0032776
CC77DRAFT_1015690	3738.66	921.986	2.0197	3.6516e-216	2.2962e-214
CC77DRAFT_1015694	160.831	236.15	-0.55416	1.1384e-05	2.993e-05
CC77DRAFT_1015696	268.503	181.793	0.56264	1.8147e-06	5.1012e-06
CC77DRAFT_1015699	51.6729	270.768	-2.3896	3.3875e-54	3.9097e-53
CC77DRAFT_101570	2041.16	1119.88	0.86605	1.1142e-39	1.0051e-38
CC77DRAFT_1015712	171.594	225.842	-0.39632	0.001729	0.0036169
CC77DRAFT_1015716	905.14	765.829	0.24112	0.0014566	0.0030795
CC77DRAFT_1015728	15.015	29.7853	-0.9882	0.0094643	0.017829
CC77DRAFT_1015737	128.283	324.606	-1.3394	2.1991e-27	1.4876e-26
CC77DRAFT_1015739	9.23752	27.9485	-1.5972	7.1665e-05	0.00017478
CC77DRAFT_1015740	72.9202	50.5561	0.52843	0.010951	0.0204
CC77DRAFT_1015743	359.699	200.063	0.84634	5.6815e-07	1.6642e-06
CC77DRAFT_1015746	18.8556	35.3857	-0.90817	0.0091245	0.017258
CC77DRAFT_1015750	210.794	282.514	-0.42249	0.00027132	0.00062448
CC77DRAFT_1015755	963.423	425.85	1.1778	1.0739e-47	1.119e-46
CC77DRAFT_1015767	376.304	232.956	0.69184	9.134e-11	3.3669e-10
CC77DRAFT_1015789	381.636	442.795	-0.21444	0.025332	0.044296
CC77DRAFT_1015799	395.9	91.0916	2.1197	1.5602e-65	2.1392e-64
CC77DRAFT_1015803	3037.29	1234.59	1.2988	2.7776e-94	5.5573e-93
CC77DRAFT_1015820	11.054	43.0826	-1.9625	1.6058e-08	5.2693e-08
CC77DRAFT_1015831	6885.86	13378	-0.95815	3.1067e-70	4.5426e-69
CC77DRAFT_1015837	25.1582	49.0965	-0.96459	0.00069213	0.0015251
CC77DRAFT_1015840	621.179	519.791	0.25708	0.0023201	0.0047813
CC77DRAFT_1015872	446.003	285.951	0.64128	5.6281e-11	2.0952e-10
CC77DRAFT_1015881	210.738	313.281	-0.57201	4.5737e-06	1.2499e-05
CC77DRAFT_1015889	43.8206	67.1127	-0.61498	0.0069144	0.013305
CC77DRAFT_1015899	99.1051	180.586	-0.86565	5.1515e-09	1.7415e-08
CC77DRAFT_1015900	1819.83	1336.94	0.44487	8.1639e-12	3.185e-11
CC77DRAFT_1015905	939.993	747.363	0.33084	8.5649e-06	2.2782e-05
CC77DRAFT_1015913	242.036	120.147	1.0104	1.4885e-14	6.4739e-14
CC77DRAFT_1015915	52067.7	69224.9	-0.4109	2.0348e-05	5.22e-05
CC77DRAFT_1015924	226.14	100.223	1.174	1.6851e-17	8.2036e-17
CC77DRAFT_1015934	10669.4	4861.89	1.1339	2.471e-94	4.9517e-93
CC77DRAFT_1015958	66.6098	110.661	-0.73235	7.0032e-05	0.00017096
CC77DRAFT_1015959	24.5213	76.7972	-1.647	1.8227e-11	6.9682e-11
CC77DRAFT_1015975	115.782	85.6568	0.43478	0.0093219	0.017592
CC77DRAFT_1015992	555.53	448.893	0.30749	0.0086103	0.016341
CC77DRAFT_1016018	75.0172	114.912	-0.61524	0.00032253	0.00073507
CC77DRAFT_1016019	489.843	227.794	1.1046	7.7824e-28	5.3181e-27
CC77DRAFT_1016038	1373.95	952.006	0.52929	3.3427e-14	1.4377e-13
CC77DRAFT_1016044	796.668	597.168	0.41584	1.3123e-07	4.0443e-07
CC77DRAFT_1016055	1620.09	1934.38	-0.2558	0.0016132	0.0033908
CC77DRAFT_1016058	87.362	266.391	-1.6085	5.9044e-31	4.3341e-30
CC77DRAFT_1016059	528.932	190.091	1.4764	3.0624e-47	3.1576e-46
CC77DRAFT_1016097	2694.04	4198.57	-0.64013	3.9992e-28	2.7431e-27
CC77DRAFT_1016101	177.281	78.2637	1.1796	4.5473e-14	1.9426e-13
CC77DRAFT_1016116	5490.29	2125.15	1.3693	2.9424e-120	7.7284e-119
CC77DRAFT_1016136	1128.74	1373.14	-0.28276	5.5242e-05	0.00013621
CC77DRAFT_1016151	987.154	510.732	0.95071	7.2043e-34	5.6873e-33
CC77DRAFT_1016155	333.158	211.689	0.65426	3.3424e-09	1.1442e-08
CC77DRAFT_1016156	33.207	18.3062	0.85916	0.011863	0.02195
CC77DRAFT_1016162	273.061	227.061	0.26614	0.021286	0.037639
CC77DRAFT_1016180	248.109	607.863	-1.2928	1.6255e-38	1.43e-37
CC77DRAFT_1016192	3890.09	3003.85	0.37299	1.3758e-10	5.0409e-10
CC77DRAFT_1016193	300.938	410.793	-0.44895	6.6229e-06	1.7855e-05
CC77DRAFT_1016196	90.0914	424.917	-2.2377	1.9123e-72	2.9026e-71
CC77DRAFT_1016199	142.477	642.197	-2.1723	7.0632e-95	1.4244e-93
CC77DRAFT_1016203	34.7236	87.284	-1.3298	3.6108e-09	1.2344e-08
CC77DRAFT_1016208	392.113	67.335	2.5418	8.0209e-58	9.8543e-57
CC77DRAFT_1016215	301.631	6450.7	-4.4186	0	0
CC77DRAFT_1016219	2.49839	8.33165	-1.7376	0.026204	0.045745
CC77DRAFT_1016227	63252.8	11115.9	2.5085	1.1003e-277	9.4901e-276
CC77DRAFT_1016234	516.887	650.457	-0.33161	7.2576e-05	0.00017694
CC77DRAFT_1016244	133.471	101.52	0.39476	0.015348	0.027786
CC77DRAFT_1016266	773.921	11197	-3.8548	0	0
CC77DRAFT_1016285	96.1812	141.152	-0.55342	0.00045817	0.0010293
CC77DRAFT_1016296	358.658	530.093	-0.56364	5.3384e-09	1.8032e-08
CC77DRAFT_1016297	850.002	1247.48	-0.55348	7.6115e-15	3.3527e-14
CC77DRAFT_1016300	1046.39	2065.35	-0.98096	1.7223e-32	1.3165e-31
CC77DRAFT_1016325	400.688	498.574	-0.31533	0.00074008	0.0016243
CC77DRAFT_1016347	75.0315	167.281	-1.1567	5.9754e-13	2.4416e-12
CC77DRAFT_1016351	386.279	241.288	0.67889	1.8145e-10	6.6025e-10
CC77DRAFT_1016352	16.354	3.33072	2.2957	0.00011074	0.00026575
CC77DRAFT_1016353	128.393	181.418	-0.49876	0.0026665	0.0054462
CC77DRAFT_1016368	16.853	123.01	-2.8677	8.493e-34	6.688e-33
CC77DRAFT_1016378	73.4498	142.821	-0.95938	1.1761e-08	3.8874e-08
CC77DRAFT_1016385	338.935	168.289	1.0101	1.916e-18	9.6556e-18
CC77DRAFT_1016404	180.975	311.433	-0.78314	1.2041e-11	4.6507e-11
CC77DRAFT_1016414	68.3275	189.049	-1.4682	1.11e-20	6.0421e-20
CC77DRAFT_1016422	151.62	66.2468	1.1945	7.8728e-05	0.00019132
CC77DRAFT_1016430	233.1	381.889	-0.7122	2.2289e-11	8.4728e-11
CC77DRAFT_1016431	1755.11	554.591	1.6621	1.0627e-116	2.6916e-115
CC77DRAFT_1016433	6848.88	3056.91	1.1638	1.9915e-93	3.9414e-92
CC77DRAFT_1016442	267.903	404.386	-0.59403	5.148e-09	1.7408e-08
CC77DRAFT_1016462	2045.11	760.571	1.427	6.3969e-36	5.337e-35
CC77DRAFT_1016464	53.5656	536.002	-3.3229	1.1679e-141	3.7742e-140
CC77DRAFT_1016474	402.147	17539.9	-5.4468	0	0
CC77DRAFT_1016504	253.987	344.583	-0.44009	3.1425e-05	7.9292e-05
CC77DRAFT_1016512	226.219	273.731	-0.27504	0.015589	0.028185
CC77DRAFT_1016539	1.74561	8.05053	-2.2053	0.022695	0.039981
CC77DRAFT_1016542	1214.09	862.049	0.49403	5.2687e-11	1.9654e-10
CC77DRAFT_1016543	201.811	146.107	0.46598	0.00045748	0.0010281
CC77DRAFT_1016547	842.371	391.88	1.104	8.0336e-39	7.1115e-38
CC77DRAFT_1016549	715.924	193.048	1.8908	1.5357e-40	1.4032e-39
CC77DRAFT_1016554	6602.61	513.929	3.6834	0	0
CC77DRAFT_1016578	455.076	387.828	0.23069	0.013319	0.024422
CC77DRAFT_1016579	3430.15	2469.54	0.47403	1.2622e-15	5.7378e-15
CC77DRAFT_1016584	398.61	331.893	0.26426	0.0077734	0.014848
CC77DRAFT_1016604	103.965	176.991	-0.76759	1.7204e-07	5.2512e-07
CC77DRAFT_1016609	105.649	242.171	-1.1967	2.0913e-18	1.0527e-17
CC77DRAFT_1016616	614.145	459.638	0.41808	1.2975e-06	3.6879e-06
CC77DRAFT_1016623	35.5317	59.9566	-0.75481	0.001597	0.0033573
CC77DRAFT_1016629	93733.2	101920	-0.12081	0.017011	0.030587
CC77DRAFT_1016638	3756.31	10521.2	-1.4859	3.4955e-54	4.0308e-53
CC77DRAFT_1016644	791.02	439.784	0.84692	4.7796e-24	2.9206e-23
CC77DRAFT_1016652	152.734	104.196	0.55172	0.0014618	0.0030889
CC77DRAFT_1016659	570.71	338.556	0.75336	1.2369e-13	5.209e-13
CC77DRAFT_1016661	461.561	382.758	0.27009	0.0037357	0.0074662
CC77DRAFT_1016669	105.386	44.649	1.239	7.3702e-10	2.6025e-09
CC77DRAFT_1016670	91.5378	15.3986	2.5716	1.6059e-23	9.6877e-23
CC77DRAFT_1016675	63.2553	39.0946	0.69422	0.0026897	0.0054864
CC77DRAFT_1016686	104.656	71.7002	0.54561	0.0026781	0.0054662
CC77DRAFT_1016692	321.477	510.398	-0.66691	1.3806e-12	5.5401e-12
CC77DRAFT_1016693	5661.65	2823.24	1.0039	3.6968e-26	2.4225e-25
CC77DRAFT_1016704	138.433	90.0436	0.62049	0.00010944	0.0002629
CC77DRAFT_1016705	27.8843	325.18	-3.5437	4.4982e-100	9.6828e-99
CC77DRAFT_1016708	156.144	123.405	0.33948	0.021166	0.037458
CC77DRAFT_1016717	489.389	700.831	-0.51808	1.7814e-09	6.1743e-09
CC77DRAFT_1016723	149.833	221.374	-0.56313	1.5504e-05	4.0267e-05
CC77DRAFT_1016729	50.559	94.6761	-0.90503	7.5289e-06	2.0161e-05
CC77DRAFT_1016735	1614.39	744.59	1.1165	2.9986e-56	3.5907e-55
CC77DRAFT_1016740	1956.24	1096.59	0.83505	5.7104e-29	4.0051e-28
CC77DRAFT_1016752	436.979	560.207	-0.3584	4.8592e-05	0.00012028
CC77DRAFT_1016766	196.059	241.972	-0.30355	0.0086885	0.016482
CC77DRAFT_1016773	647.269	526.292	0.2985	0.004194	0.0083209
CC77DRAFT_1016775	194.018	132.195	0.55352	0.00038301	0.00086672
CC77DRAFT_1016780	30.3775	61.4084	-1.0154	4.5474e-05	0.00011278
CC77DRAFT_1016785	312.167	235.975	0.40368	0.00062539	0.0013843
CC77DRAFT_1016787	350.027	283.412	0.30457	0.0048052	0.00946
CC77DRAFT_1016807	694.561	361.184	0.94337	3.9354e-27	2.6454e-26
CC77DRAFT_1016808	1444.08	858.711	0.74991	4.5298e-19	2.3346e-18
CC77DRAFT_1016819	2326.9	1711.53	0.44312	1.2117e-12	4.8839e-12
CC77DRAFT_1016840	18.9851	47.2332	-1.3149	1.3695e-05	3.5749e-05
CC77DRAFT_1016841	1581.48	3323.87	-1.0716	1.0144e-67	1.4323e-66
CC77DRAFT_1016842	10036.4	39537.5	-1.978	1.8262e-292	1.7015e-290
CC77DRAFT_1016843	14355.1	42350.1	-1.5608	9.0786e-189	4.5269e-187
CC77DRAFT_1016844	2027.67	1030.84	0.976	1.3154e-44	1.3036e-43
CC77DRAFT_1016863	861.367	543.375	0.66468	8.2702e-17	3.9406e-16
CC77DRAFT_1016864	235.813	165.255	0.51295	5.7052e-05	0.00014051
CC77DRAFT_1016872	866.035	409.52	1.0805	7.4396e-39	6.5903e-38
CC77DRAFT_1016888	67.0132	182.094	-1.4422	1.4257e-19	7.4677e-19
CC77DRAFT_1016895	239.196	186.141	0.3618	0.0027273	0.0055587
CC77DRAFT_1016899	361.736	305.572	0.24342	0.017487	0.031383
CC77DRAFT_1016900	1038.59	868.076	0.25873	0.00031511	0.00071931
CC77DRAFT_1016903	405.202	270.561	0.58269	6.8063e-09	2.2852e-08
CC77DRAFT_1016904	4076.64	2798.68	0.54263	5.6062e-09	1.8907e-08
CC77DRAFT_1016907	124.192	85.6744	0.53563	0.017467	0.031356
CC77DRAFT_1016936	152.477	1367.38	-3.1648	6.8833e-261	5.5261e-259
CC77DRAFT_1016961	828.078	440.457	0.91077	8.4541e-17	4.0267e-16
CC77DRAFT_1016962	416.976	170.139	1.2933	2.1057e-32	1.6067e-31
CC77DRAFT_1016964	147.82	239.842	-0.69824	6.1302e-08	1.9345e-07
CC77DRAFT_1016965	82.9606	317.676	-1.9371	1.3835e-46	1.4174e-45
CC77DRAFT_1016966	726.974	467.799	0.63601	4.021e-14	1.7247e-13
CC77DRAFT_1016967	143.96	77.1048	0.90078	3.6906e-08	1.1837e-07
CC77DRAFT_1016972	12507	11331.4	0.1424	0.0076162	0.01458
CC77DRAFT_1016986	551.941	379.221	0.54148	2.4137e-09	8.3026e-09
CC77DRAFT_1016988	441.793	581.125	-0.39548	7.2464e-06	1.9457e-05
CC77DRAFT_1016989	1082.88	548.752	0.98065	3.8028e-37	3.2733e-36
CC77DRAFT_1016990	143.955	102.277	0.49314	0.0014039	0.0029758
CC77DRAFT_1016991	124.102	87.5044	0.5041	0.0022277	0.0045992
CC77DRAFT_1017009	969.827	718.896	0.43195	9.1876e-09	3.0613e-08
CC77DRAFT_1017016	184.523	231.594	-0.32779	0.006456	0.012483
CC77DRAFT_1017027	23.9253	64.7822	-1.4371	2.7952e-08	9.0263e-08
CC77DRAFT_1017038	417.409	310.448	0.42711	1.0488e-05	2.7689e-05
CC77DRAFT_1017059	458.321	190.525	1.2664	5.1975e-33	4.0209e-32
CC77DRAFT_1017063	916.307	1597.5	-0.80191	2.9949e-31	2.2188e-30
CC77DRAFT_1017065	97.7121	216.285	-1.1463	7.3576e-16	3.3833e-15
CC77DRAFT_1017067	284.945	572.18	-1.0058	1.9016e-26	1.2538e-25
CC77DRAFT_1017069	301.964	168.808	0.83899	9.3947e-13	3.8059e-12
CC77DRAFT_1017103	3.8777	15.0822	-1.9596	0.0010299	0.0022177
CC77DRAFT_1017104	48.1706	90.5608	-0.91073	7.7718e-06	2.0781e-05
CC77DRAFT_1017113	945.142	683.475	0.46764	8.8238e-10	3.1038e-09
CC77DRAFT_1017122	1034.61	464.822	1.1543	3.3731e-48	3.5527e-47
CC77DRAFT_1017129	676.514	989.606	-0.54874	4.4861e-13	1.8437e-12
CC77DRAFT_1017135	1.02277	6.69667	-2.711	0.0091696	0.017325
CC77DRAFT_1017137	1772.55	3986.43	-1.1693	7.317e-84	1.2901e-82
CC77DRAFT_1017140	148.583	235.861	-0.66667	2.2061e-07	6.6621e-07
CC77DRAFT_1017141	353.308	473.787	-0.42331	6.0071e-06	1.6249e-05
CC77DRAFT_1017146	422.318	508.973	-0.26926	0.0029903	0.0060638
CC77DRAFT_1017157	1463.54	1317.33	0.15185	0.02718	0.047334
CC77DRAFT_1017177	207.159	161.305	0.36095	0.0046061	0.0090848
CC77DRAFT_1017180	210.703	59.9154	1.8142	4.5844e-31	3.3788e-30
CC77DRAFT_1017207	61.8408	107.576	-0.79872	1.7779e-05	4.5914e-05
CC77DRAFT_1017208	439.467	324.776	0.43631	0.017217	0.030924
CC77DRAFT_1017213	1139.42	781.7	0.54361	1.0393e-13	4.3884e-13
CC77DRAFT_1017214	23.5395	44.5501	-0.92035	0.0013015	0.0027699
CC77DRAFT_1017223	643.73	292.501	1.138	3.937e-19	2.0371e-18
CC77DRAFT_1017226	67.6001	41.3683	0.7085	0.0022315	0.0046062
CC77DRAFT_1017234	197.215	100.212	0.97671	8.6648e-12	3.3763e-11
CC77DRAFT_1017247	61.0998	30.0057	1.0259	4.2034e-05	0.00010459
CC77DRAFT_1017250	164.102	66.6454	1.3	2.5817e-15	1.1579e-14
CC77DRAFT_1017252	845.799	424.604	0.9942	3.5873e-33	2.7888e-32
CC77DRAFT_1017263	246.894	198.243	0.31662	0.0083865	0.015957
CC77DRAFT_1017264	1225.74	827.175	0.56738	2.8028e-15	1.2553e-14
CC77DRAFT_1017268	811.28	1125.72	-0.47257	1.1898e-10	4.367e-10
CC77DRAFT_1017270	9230.29	5059.28	0.86744	5.3506e-56	6.3892e-55
CC77DRAFT_1017273	76.388	750.134	-3.2957	5.7237e-182	2.6001e-180
CC77DRAFT_1017275	203.28	141.95	0.51809	9.1993e-05	0.00022232
CC77DRAFT_1017276	89.6105	54.2003	0.72537	0.0010797	0.002318
CC77DRAFT_1017283	537.301	321.383	0.74144	1.211e-13	5.1034e-13
CC77DRAFT_1017290	27.7236	44.121	-0.67035	0.018071	0.032354
CC77DRAFT_1017308	1141.48	924.883	0.30356	2.014e-05	5.1685e-05
CC77DRAFT_1017311	292.901	112.131	1.3852	1.8069e-27	1.2249e-26
CC77DRAFT_1017314	305.782	158.239	0.9504	1.3072e-13	5.5e-13
CC77DRAFT_1017328	10130.1	1342.3	2.9159	1.4387e-163	5.5485e-162
CC77DRAFT_1017334	305.158	692.098	-1.1814	1.8051e-38	1.5847e-37
CC77DRAFT_1017335	9.11779	24.4846	-1.4251	0.0016622	0.003488
CC77DRAFT_1017365	1081.45	409.389	1.4014	3.1061e-60	3.9531e-59
CC77DRAFT_1017390	2510.29	1123.97	1.1593	8.0119e-72	1.1976e-70
CC77DRAFT_1017397	780.791	1407.87	-0.85051	6.8916e-33	5.309e-32
CC77DRAFT_1017399	332.434	257.567	0.36812	0.00058103	0.0012897
CC77DRAFT_1017409	2991.88	2104.95	0.50726	3.8336e-17	1.8453e-16
CC77DRAFT_1017422	1168.79	770.633	0.6009	1.8248e-16	8.5829e-16
CC77DRAFT_1017431	278.133	220.048	0.33796	0.011705	0.02168
CC77DRAFT_1017441	250.407	173.463	0.52965	2.2988e-05	5.8724e-05
CC77DRAFT_1017454	1.35263	7.11007	-2.3941	0.0139	0.025395
CC77DRAFT_1017464	2.43527	8.89491	-1.8689	0.019826	0.035286
CC77DRAFT_1017466	11.6032	35.2006	-1.6011	1.1446e-05	3.0088e-05
CC77DRAFT_1017480	51.2305	27.8349	0.88011	0.00083993	0.0018296
CC77DRAFT_1017484	181.869	144.957	0.32727	0.015502	0.028044
CC77DRAFT_1017492	434.294	534.569	-0.2997	0.00082345	0.0017956
CC77DRAFT_1017515	568.25	750.346	-0.40103	7.4198e-07	2.1526e-06
CC77DRAFT_1017528	21.3436	51.1448	-1.2608	0.00011596	0.00027751
CC77DRAFT_1017533	243.928	333.35	-0.45058	0.0036872	0.0073738
CC77DRAFT_1017550	95.6152	273.107	-1.5142	4.7138e-29	3.3171e-28
CC77DRAFT_1017551	80.8728	337.758	-2.0623	1.3997e-53	1.5981e-52
CC77DRAFT_1017552	49.2266	115.101	-1.2254	1.8221e-10	6.6245e-10
CC77DRAFT_1017559	1291.85	2979.78	-1.2058	1.597e-81	2.7437e-80
CC77DRAFT_1017574	50963.3	23265.3	1.1313	8.4899e-79	1.4111e-77
CC77DRAFT_1017576	2080.86	1148.16	0.85785	1.68e-26	1.1089e-25
CC77DRAFT_1017587	1275.88	8802.93	-2.7865	0	0
CC77DRAFT_1017592	413.545	308.406	0.42321	2.5653e-05	6.5219e-05
CC77DRAFT_1017596	3353.23	853.184	1.9746	4.4193e-201	2.5184e-199
CC77DRAFT_1017600	3458.2	3033.03	0.18926	0.0053316	0.01043
CC77DRAFT_1017606	927.842	418.244	1.1495	1.4335e-42	1.3646e-41
CC77DRAFT_1017615	103.775	2005.44	-4.2724	0	0
CC77DRAFT_1017616	48.332	73.5106	-0.60497	0.0052736	0.010326
CC77DRAFT_1017621	1667.03	946.818	0.81612	1.0696e-32	8.2004e-32
CC77DRAFT_1017622	347.27	689.483	-0.98946	1.2571e-28	8.7354e-28
CC77DRAFT_1017625	900.18	1136.3	-0.33606	2.9744e-06	8.2486e-06
CC77DRAFT_1017639	53.7249	104.01	-0.95306	1.1883e-06	3.3873e-06
CC77DRAFT_1017648	124.246	164.238	-0.40259	0.005349	0.010461
CC77DRAFT_1017656	132.322	390.476	-1.5612	5.255e-19	2.6994e-18
CC77DRAFT_1017665	194.354	275.014	-0.50082	1.9164e-05	4.93e-05
CC77DRAFT_1017667	660.21	1409.16	-1.0938	2.0469e-48	2.1612e-47
CC77DRAFT_1017674	698.549	397.512	0.81336	5.2574e-21	2.8939e-20
CC77DRAFT_1017676	57.632	92.0321	-0.67527	0.00081223	0.0017726
CC77DRAFT_1017683	61.1641	233.083	-1.9301	9.4544e-36	7.8572e-35
CC77DRAFT_1017700	82.9176	249.363	-1.5885	1.6328e-28	1.1303e-27
CC77DRAFT_1017711	61.9026	36.0519	0.77993	0.001347	0.0028624
CC77DRAFT_1017714	279.854	196.968	0.50671	1.4338e-05	3.7352e-05
CC77DRAFT_1017717	1172.56	914.768	0.35819	6.0239e-07	1.7612e-06
CC77DRAFT_1017724	981.196	333.827	1.5554	2.861e-76	4.6228e-75
CC77DRAFT_1017728	555.38	251.754	1.1415	2.1507e-32	1.64e-31
CC77DRAFT_1017735	895.009	574.253	0.64022	3.4242e-16	1.5918e-15
CC77DRAFT_1017762	743.736	256.317	1.5369	5.9444e-63	7.8633e-62
CC77DRAFT_1017767	1162.93	991.403	0.23022	0.0011587	0.0024787
CC77DRAFT_1017768	3306.69	8947.39	-1.4361	8.6629e-143	2.8427e-141
CC77DRAFT_1017806	209.099	150.811	0.47144	0.00028742	0.00065927
CC77DRAFT_1017817	58.3587	84.9985	-0.54249	0.0076441	0.014627
CC77DRAFT_1017820	257.484	414.555	-0.68708	1.3558e-11	5.2222e-11
CC77DRAFT_1017824	713.95	466.758	0.61315	1.4871e-13	6.2363e-13
CC77DRAFT_1017840	120.569	91.6609	0.39548	0.014619	0.026598
CC77DRAFT_1017844	5.62331	13.9037	-1.306	0.019033	0.034003
CC77DRAFT_1017848	3321.67	2270.59	0.54884	0.0022947	0.0047322
CC77DRAFT_1017853	903.807	5343.88	-2.5638	0	0
CC77DRAFT_1017857	223.75	401.963	-0.84517	5.6239e-11	2.0942e-10
CC77DRAFT_1017860	66.658	119.688	-0.84443	2.5103e-06	6.9951e-06
CC77DRAFT_1017866	1005.46	406.15	1.3078	1.8459e-58	2.2811e-57
CC77DRAFT_1017873	4147.28	5698.53	-0.45842	6.9116e-09	2.3187e-08
CC77DRAFT_1017894	1491.7	1768.1	-0.24524	0.0099333	0.018639
CC77DRAFT_1017906	92.688	353.511	-1.9313	1.291e-50	1.4157e-49
CC77DRAFT_1017913	1684.33	1879.45	-0.15814	0.014939	0.02711
CC77DRAFT_1017919	379.872	554.262	-0.54505	2.965e-09	1.0169e-08
CC77DRAFT_1017927	536.034	390.782	0.45596	5.1591e-07	1.5157e-06
CC77DRAFT_1017937	127.667	72.2988	0.82034	1.6702e-06	4.7064e-06
CC77DRAFT_1017939	167.439	251.81	-0.5887	1.3192e-06	3.7463e-06
CC77DRAFT_1017945	153.309	67.3497	1.1867	7.4772e-13	3.0445e-12
CC77DRAFT_1017946	356.37	896.942	-1.3316	1.1824e-55	1.404e-54
CC77DRAFT_1017948	733.827	499.14	0.556	1.0632e-11	4.1178e-11
CC77DRAFT_1017951	125.983	70.1436	0.84484	1.1232e-06	3.2098e-06
CC77DRAFT_1017952	272.061	140.252	0.95591	2.3769e-14	1.0271e-13
CC77DRAFT_1017963	179.703	3059.97	-4.0898	0	0
CC77DRAFT_1017984	1382.55	814.06	0.76413	2.5217e-23	1.5105e-22
CC77DRAFT_1017990	930.827	636.875	0.5475	9.8592e-13	3.9877e-12
CC77DRAFT_1017992	499.364	392.943	0.34577	0.00017391	0.00040839
CC77DRAFT_1017993	42.4048	75.5139	-0.83251	0.00015539	0.00036727
CC77DRAFT_1017998	716.922	560.882	0.35412	1.3818e-05	3.6035e-05
CC77DRAFT_1018012	155.582	103.294	0.59092	0.00011561	0.00027672
CC77DRAFT_1018013	78.5878	133.55	-0.76501	7.1023e-06	1.9079e-05
CC77DRAFT_1018017	4362.43	2665.29	0.71084	2.4235e-34	1.9445e-33
CC77DRAFT_1018028	163.123	200.545	-0.29796	0.02215	0.039075
CC77DRAFT_1018030	1268.31	4080.46	-1.6858	6.0628e-100	1.3007e-98
CC77DRAFT_1018044	3.85102	17.1287	-2.1531	0.0001364	0.00032407
CC77DRAFT_1018047	93.0114	193.979	-1.0604	5.285e-13	2.1657e-12
CC77DRAFT_1018051	147.957	601.621	-2.0237	2.7808e-81	4.7584e-80
CC77DRAFT_1018059	2743.95	1184.82	1.2116	6.8025e-81	1.1593e-79
CC77DRAFT_1018061	50.207	179.294	-1.8364	5.2735e-13	2.1617e-12
CC77DRAFT_1018062	203.481	83.3342	1.2879	8.0328e-18	3.9636e-17
CC77DRAFT_1018073	96.8475	63.3538	0.61228	0.017172	0.030852
CC77DRAFT_1018076	53.0483	19.6178	1.4351	3.7208e-07	1.1051e-06
CC77DRAFT_1018083	1689.62	834.869	1.0171	1.5446e-48	1.6362e-47
CC77DRAFT_1018096	385.884	318.507	0.27684	0.0058486	0.011372
CC77DRAFT_1018098	2341.78	928.884	1.334	2.9826e-90	5.6826e-89
CC77DRAFT_1018103	727.497	239.435	1.6033	3.5651e-66	4.9412e-65
CC77DRAFT_1018106	226.184	1149.22	-2.3451	8.9403e-156	3.3369e-154
CC77DRAFT_1018111	957.96	845.565	0.18005	0.027381	0.047631
CC77DRAFT_1018132	1396.35	817.564	0.77226	6.3193e-19	3.2344e-18
CC77DRAFT_1018143	21.9109	45.5444	-1.0556	0.00037266	0.00084418
CC77DRAFT_1018153	1130.34	669.836	0.75487	3.4558e-24	2.127e-23
CC77DRAFT_1018161	7.39561	41.8346	-2.5	3.9819e-11	1.495e-10
CC77DRAFT_1018165	1140.62	1019.35	0.16218	0.022438	0.03956
CC77DRAFT_1018166	8.4945	18.4913	-1.1222	0.014492	0.026389
CC77DRAFT_1018170	200.53	124.117	0.69212	4.2912e-07	1.2665e-06
CC77DRAFT_1018178	5.95968	31.7112	-2.4117	2.8275e-08	9.126e-08
CC77DRAFT_1018184	19.9981	65.1015	-1.7028	6.3018e-09	2.1191e-08
CC77DRAFT_1018195	24.2753	167.589	-2.7874	4.5054e-43	4.3307e-42
CC77DRAFT_1018215	252.53	3015.01	-3.5776	0	0
CC77DRAFT_1018245	400.776	218.413	0.87574	1.7515e-16	8.241e-16
CC77DRAFT_1018247	12.6923	1655.98	-7.0276	0	0
CC77DRAFT_1018264	234.079	118.666	0.98009	2.6066e-13	1.081e-12
CC77DRAFT_1018266	969.649	2137.33	-1.1403	5.3985e-65	7.331e-64
CC77DRAFT_1018280	163.621	92.2046	0.82745	7.4645e-08	2.3417e-07
CC77DRAFT_1018286	21518.5	12823.9	0.74674	7.7612e-18	3.8311e-17
CC77DRAFT_1018301	914.907	3380.07	-1.8854	2.1636e-125	6.0302e-124
CC77DRAFT_1018307	16.747	31.4643	-0.90982	0.0090205	0.017078
CC77DRAFT_1018320	141.364	276.061	-0.96557	1.0248e-14	4.4906e-14
CC77DRAFT_1018330	0.692909	155.308	-7.8082	3.0208e-82	5.2179e-81
CC77DRAFT_1018331	5.62331	186.438	-5.0511	1.0006e-81	1.7238e-80
CC77DRAFT_1018332	8.0254	272.089	-5.0834	3.835e-115	9.6177e-114
CC77DRAFT_1018345	169.542	116.268	0.54419	0.00015632	0.00036938
CC77DRAFT_1018358	2615.19	682.044	1.939	2.589e-178	1.1357e-176
CC77DRAFT_1018360	152.574	275.024	-0.85004	4.6997e-12	1.8504e-11
CC77DRAFT_1018362	113.723	316.276	-1.4757	3.7963e-31	2.806e-30
CC77DRAFT_1018363	725.037	378.322	0.93844	4.6757e-24	2.8599e-23
CC77DRAFT_1018365	85.647	130.753	-0.61036	0.00017612	0.00041335
CC77DRAFT_1018370	179.321	141.775	0.33894	0.012821	0.023561
CC77DRAFT_1018373	6156.34	676.492	3.1859	0	0
CC77DRAFT_1018381	450.113	362.339	0.31295	0.001096	0.0023517
CC77DRAFT_1018383	180.019	255.175	-0.50334	2.5973e-05	6.5991e-05
CC77DRAFT_1018393	384.461	505.982	-0.39625	0.00011137	0.00026713
CC77DRAFT_1018408	213.409	276.618	-0.37427	0.0014317	0.0030298
CC77DRAFT_1018411	22.5297	208.325	-3.2089	2.7008e-61	3.493e-60
CC77DRAFT_1018413	65.3743	30.7972	1.0859	8.05e-06	2.1471e-05
CC77DRAFT_1018424	157.201	281.034	-0.83813	7.7818e-12	3.0387e-11
CC77DRAFT_1018434	302.302	230.51	0.39116	0.020728	0.03675
CC77DRAFT_1018442	208.878	137.344	0.60486	6.5813e-06	1.7754e-05
CC77DRAFT_1018443	1476.96	3081.26	-1.0609	6.1648e-65	8.3538e-64
CC77DRAFT_1018450	2835.03	5876.89	-1.0517	2.1602e-75	3.4128e-74
CC77DRAFT_1018461	81.5305	138.331	-0.76271	3.885e-06	1.066e-05
CC77DRAFT_1018465	3787.8	2445.53	0.63122	8.2836e-27	5.5101e-26
CC77DRAFT_1018468	112.151	160.53	-0.5174	0.00056066	0.0012477
CC77DRAFT_1018473	142.562	1174.33	-3.0422	1.0545e-187	5.1971e-186
CC77DRAFT_1018504	30.6052	54.8773	-0.84243	0.00095892	0.0020719
CC77DRAFT_1018514	527.923	94.2167	2.4863	1.0854e-49	1.1731e-48
CC77DRAFT_1018517	595.859	485.669	0.295	0.00069743	0.0015364
CC77DRAFT_1018522	1310.52	1079.78	0.2794	0.0034567	0.0069456
CC77DRAFT_1018523	121.604	450.925	-1.8907	1.0635e-59	1.3415e-58
CC77DRAFT_1018541	63.2605	255.704	-2.0151	3.3401e-41	3.0919e-40
CC77DRAFT_1018542	247.046	198.264	0.31736	0.012558	0.023131
CC77DRAFT_1018543	545.798	403.977	0.43409	1.1044e-06	3.1575e-06
CC77DRAFT_1018545	657.479	400.25	0.71604	7.0195e-08	2.2059e-07
CC77DRAFT_1018553	1312.04	776.907	0.756	6.562e-26	4.2671e-25
CC77DRAFT_1018572	87.6372	58.7624	0.57665	0.011501	0.021354
CC77DRAFT_1018590	882.494	438.799	1.008	6.5354e-35	5.3204e-34
CC77DRAFT_1018597	253.965	319.482	-0.3311	0.0029376	0.0059597
CC77DRAFT_1018600	133.318	96.5296	0.46583	0.0031808	0.0064246
CC77DRAFT_1018609	90.9977	46.6592	0.96367	2.7105e-06	7.5347e-06
CC77DRAFT_1018620	468.054	317.516	0.55985	8.0122e-09	2.6767e-08
CC77DRAFT_1018627	1222.47	1002.69	0.28592	4.1773e-05	0.00010399
CC77DRAFT_1018630	268.22	147.022	0.86738	3.121e-12	1.2349e-11
CC77DRAFT_1018631	239.302	191.391	0.32231	0.0062698	0.012143
CC77DRAFT_1018633	42.0281	109.545	-1.3821	6.1253e-12	2.4007e-11
CC77DRAFT_1018637	1229.91	668.635	0.87926	8.011e-33	6.1565e-32
CC77DRAFT_1018647	3610.02	3200.26	0.17382	0.0024725	0.0050766
CC77DRAFT_1018648	313.121	261.064	0.26232	0.017916	0.032102
CC77DRAFT_1018669	25.5616	52.9454	-1.0505	0.00012873	0.00030669
CC77DRAFT_1018680	408.901	552.228	-0.43351	1.5491e-06	4.372e-06
CC77DRAFT_1018683	201.744	526.948	-1.3851	1.0771e-41	1.008e-40
CC77DRAFT_1018715	13361.4	3540.76	1.9159	4.0129e-255	3.1045e-253
CC77DRAFT_1018738	982.85	385.277	1.3511	2.6425e-60	3.3731e-59
CC77DRAFT_1018749	758.421	376.815	1.0091	5.946e-32	4.4885e-31
CC77DRAFT_1018750	642.625	278.277	1.2075	6.9747e-39	6.1871e-38
CC77DRAFT_1018758	5.9265	16.6996	-1.4946	0.0051526	0.010108
CC77DRAFT_1018764	269.146	3321.26	-3.6253	7.2975e-186	3.502e-184
CC77DRAFT_1018772	4358.39	3600.52	0.27559	1.495e-06	4.2267e-06
CC77DRAFT_1018773	552.198	306.689	0.84841	1.165e-19	6.1124e-19
CC77DRAFT_1018792	6.67927	43.9623	-2.7185	1.3098e-12	5.2611e-12
CC77DRAFT_1018816	263.105	740.542	-1.4929	9.5102e-59	1.1821e-57
CC77DRAFT_1018821	188.931	251.618	-0.41338	0.00059088	0.0013113
CC77DRAFT_1018822	343.453	157.68	1.1231	4.1718e-22	2.4031e-21
CC77DRAFT_1018844	747.324	1071.12	-0.51931	2.5273e-12	1.0053e-11
CC77DRAFT_1018845	481.813	364.341	0.40319	1.9131e-05	4.9227e-05
CC77DRAFT_1018857	1860.6	658.329	1.4989	5.888e-100	1.2653e-98
CC77DRAFT_1018859	121.531	93.4086	0.37969	0.021437	0.03789
CC77DRAFT_1018874	962.479	393.464	1.2905	9.0734e-56	1.0804e-54
CC77DRAFT_1018877	115.031	167.87	-0.54532	0.00021162	0.00049331
CC77DRAFT_1018892	420.515	657.355	-0.64452	8.7896e-14	3.7189e-13
CC77DRAFT_1018893	7548.48	10728.7	-0.50722	6.8246e-10	2.4139e-09
CC77DRAFT_1018894	69.9612	197.301	-1.4958	5.6258e-22	3.2319e-21
CC77DRAFT_1018896	2202.77	1214.08	0.85946	2.6119e-26	1.7159e-25
CC77DRAFT_1018899	1112.32	771.02	0.52873	7.8782e-13	3.2037e-12
CC77DRAFT_1018916	399.362	299.678	0.41428	3.1818e-05	8.0267e-05
CC77DRAFT_1018917	2633.66	4129.27	-0.64882	6.0061e-29	4.2102e-28
CC77DRAFT_1018931	13.8985	38.7243	-1.4783	1.5866e-05	4.1174e-05
CC77DRAFT_1018933	19.0749	8.58732	1.1514	0.011665	0.021621
CC77DRAFT_1018937	103.209	266.579	-1.369	2.757e-24	1.7093e-23
CC77DRAFT_1018955	1379.34	894.093	0.62548	4.3723e-19	2.256e-18
CC77DRAFT_1018968	140.859	533.918	-1.9224	2.7873e-69	4.0386e-68
CC77DRAFT_1018975	964.062	596.215	0.69329	5.1788e-19	2.6613e-18
CC77DRAFT_1018994	463.67	280.094	0.72719	6.9474e-08	2.1849e-07
CC77DRAFT_1019002	83.001	45.6502	0.86251	0.0031847	0.0064313
CC77DRAFT_1019012	77.4257	122.209	-0.65847	0.00013619	0.00032362
CC77DRAFT_1019020	209.449	734.829	-1.8108	1.8913e-53	2.1575e-52
CC77DRAFT_1019023	158.686	90.4393	0.81115	1.3211e-07	4.0704e-07
CC77DRAFT_1019040	202.684	245.635	-0.27728	0.023456	0.041219
CC77DRAFT_1019048	106.686	223.815	-1.0689	8.1977e-15	3.6047e-14
CC77DRAFT_1019072	8630.44	7736.32	0.15779	0.00372	0.007436
CC77DRAFT_1019073	311.903	173.934	0.84256	3.1417e-13	1.3012e-12
CC77DRAFT_1019074	8688.78	9606.78	-0.1449	0.0068695	0.013222
CC77DRAFT_1019078	20.5882	41.5201	-1.012	0.0011561	0.0024736
CC77DRAFT_1019090	42.6182	82.327	-0.9499	1.3778e-05	3.5945e-05
CC77DRAFT_1019098	309.812	158.712	0.96499	2.6085e-16	1.2197e-15
CC77DRAFT_1019114	40.4601	22.877	0.8226	0.0060785	0.011805
CC77DRAFT_1019115	215.365	123.033	0.80774	3.6588e-09	1.2504e-08
CC77DRAFT_1019116	627.949	370.996	0.75924	1.6132e-17	7.8597e-17
CC77DRAFT_1019117	996.295	676.418	0.55866	2.1306e-13	8.8647e-13
CC77DRAFT_1019127	578.005	404.393	0.51532	3.4922e-09	1.1942e-08
CC77DRAFT_1019128	1145.04	965.607	0.24589	0.0004369	0.00098395
CC77DRAFT_1019129	283.115	176.147	0.68461	7.8089e-09	2.6122e-08
CC77DRAFT_1019133	184.651	58.4813	1.6588	2.1529e-24	1.3392e-23
CC77DRAFT_1019142	262.581	155.59	0.75502	1.0111e-09	3.5477e-09
CC77DRAFT_1019148	237.275	180.963	0.39086	0.0017169	0.0035945
CC77DRAFT_1019152	11210.6	3568.38	1.6515	4.7394e-24	2.8974e-23
CC77DRAFT_1019157	16.097	6.35476	1.3409	0.0083577	0.015909
CC77DRAFT_1019158	113.243	950.52	-3.0693	3.1163e-198	1.722e-196
CC77DRAFT_1019159	95.3471	131.104	-0.45945	0.0043421	0.0085973
CC77DRAFT_1019164	92.5703	68.7457	0.42928	0.028273	0.049043
CC77DRAFT_1019165	801.51	300.862	1.4136	1.2467e-57	1.5273e-56
CC77DRAFT_1019167	49.3977	72.1577	-0.54671	0.012367	0.022812
CC77DRAFT_1019169	566.87	436.54	0.3769	1.6496e-05	4.2739e-05
CC77DRAFT_1019173	760.038	900.108	-0.24403	0.0032634	0.0065798
CC77DRAFT_1019180	1461.26	3046.05	-1.0597	1.3537e-64	1.8246e-63
CC77DRAFT_1019183	440.093	326.094	0.43252	0.0001719	0.00040427
CC77DRAFT_1019186	756.025	634.758	0.25223	0.0016823	0.0035251
CC77DRAFT_1019197	568.531	1593.11	-1.4865	7.4893e-91	1.4376e-89
CC77DRAFT_1019203	129.902	220.59	-0.76395	3.6712e-05	9.2122e-05
CC77DRAFT_1019209	583.413	345.941	0.75399	1.3008e-12	5.2266e-12
CC77DRAFT_1019213	3282.14	6901.35	-1.0722	2.1194e-80	3.5928e-79
CC77DRAFT_1019217	1647.23	763.072	1.1101	1.8396e-45	1.8519e-44
CC77DRAFT_1019220	1459.31	745.509	0.96899	1.2682e-41	1.1851e-40
CC77DRAFT_1019239	11.2531	35.5513	-1.6596	4.9771e-06	1.3558e-05
CC77DRAFT_1019249	521.69	336.799	0.63131	1.5195e-11	5.8335e-11
CC77DRAFT_1019250	72.6529	131.192	-0.85259	1.7538e-06	4.9355e-06
CC77DRAFT_1019264	167.45	72.1743	1.2142	3.4693e-14	1.4901e-13
CC77DRAFT_1019268	1406.98	3103.9	-1.1415	1.6137e-74	2.512e-73
CC77DRAFT_1019273	56.278	393.477	-2.8056	1.9824e-90	3.7825e-89
CC77DRAFT_1019275	2220.5	688.629	1.6891	5.1513e-133	1.5364e-131
CC77DRAFT_1019301	223.03	81.4738	1.4528	1.7585e-23	1.0593e-22
CC77DRAFT_1019317	281.339	157.534	0.83665	4.2533e-12	1.6773e-11
CC77DRAFT_1019322	366.676	168.18	1.1245	4.943e-19	2.5432e-18
CC77DRAFT_1019331	20192.2	8414.88	1.2628	2.3234e-122	6.2835e-121
CC77DRAFT_1019338	366.905	195.101	0.91119	2.2206e-16	1.0399e-15
CC77DRAFT_1019343	725.527	253.811	1.5153	3.5491e-51	3.9191e-50
CC77DRAFT_1019348	13.2792	2.56659	2.3712	0.00030399	0.00069529
CC77DRAFT_1019353	413.808	316.671	0.38598	8.4909e-05	0.00020574
CC77DRAFT_1019359	704.982	802.323	-0.1866	0.019783	0.03523
CC77DRAFT_1019360	436.542	231.551	0.91479	7.1872e-19	3.6727e-18
CC77DRAFT_1019363	3541.66	2016.67	0.81245	8.2303e-42	7.7193e-41
CC77DRAFT_1019376	148.702	353.93	-1.251	2.2884e-26	1.5065e-25
CC77DRAFT_1019381	1078.11	638.254	0.7563	1.8239e-23	1.0977e-22
CC77DRAFT_1019390	15.3976	6.26661	1.2969	0.013316	0.024419
CC77DRAFT_1019398	28.9994	49.5451	-0.77272	0.0054464	0.010634
CC77DRAFT_1019406	1906.96	1048.41	0.86307	2.0403e-37	1.7633e-36
CC77DRAFT_1019415	233.962	580.847	-1.3119	4.0281e-41	3.7259e-40
CC77DRAFT_1019420	32.7633	126.725	-1.9516	6.4806e-22	3.7096e-21
CC77DRAFT_1019446	1316.02	722.123	0.86586	6.3451e-33	4.894e-32
CC77DRAFT_1019453	392.458	161.899	1.2774	1.2295e-29	8.7779e-29
CC77DRAFT_1019454	1049.7	651.385	0.6884	1.0395e-19	5.4651e-19
CC77DRAFT_1019475	243.714	148.919	0.71066	2.0087e-08	6.5544e-08
CC77DRAFT_1019476	247.435	157.815	0.64882	1.783e-07	5.4331e-07
CC77DRAFT_1019477	91.2196	48.593	0.9086	9.73e-06	2.5752e-05
CC77DRAFT_1019478	406.436	229.637	0.82367	3.6027e-15	1.608e-14
CC77DRAFT_1019490	152.557	279.42	-0.87308	1.8527e-12	7.4136e-12
CC77DRAFT_1019494	13.1991	26.3938	-0.99976	0.01115	0.020741
CC77DRAFT_1019503	53.5174	285.712	-2.4165	1.0444e-57	1.2806e-56
CC77DRAFT_1019507	25.721	66.6611	-1.3739	3.8429e-07	1.14e-06
CC77DRAFT_1019513	164.958	123.376	0.41903	0.014473	0.026358
CC77DRAFT_1019518	4247.88	10235.3	-1.2687	3.5736e-116	9.0153e-115
CC77DRAFT_1019519	2089.24	1183.65	0.81974	3.5757e-36	3.0009e-35
CC77DRAFT_1019525	48.0581	164.706	-1.777	8.7934e-24	5.3451e-23
CC77DRAFT_1019530	11.7294	32.01	-1.4484	0.00012932	0.00030803
CC77DRAFT_1019541	278.719	346.464	-0.31389	0.0023332	0.0048077
CC77DRAFT_1019545	9221.8	5792.9	0.67076	8.5363e-35	6.9141e-34
CC77DRAFT_1019556	332.128	190.326	0.80327	8.8862e-13	3.6033e-12
CC77DRAFT_1019557	42.2688	18.5265	1.19	0.00012165	0.00029036
CC77DRAFT_1019581	336.795	216.619	0.63671	7.9495e-09	2.6571e-08
CC77DRAFT_1019582	126.188	93.8905	0.42652	0.011696	0.021669
CC77DRAFT_1019583	266.601	218.332	0.28816	0.013429	0.024605
CC77DRAFT_1019584	377.111	258.604	0.54424	1.8916e-07	5.7518e-07
CC77DRAFT_1019594	265.854	199.458	0.41455	0.00031441	0.00071783
CC77DRAFT_1019597	89.6763	48.5754	0.8845	1.7523e-05	4.529e-05
CC77DRAFT_1019628	273.223	387.007	-0.50228	8.1584e-07	2.3567e-06
CC77DRAFT_1019632	455.444	286.901	0.66672	8.4496e-12	3.2934e-11
CC77DRAFT_1019641	1443.51	979.323	0.55972	9.0707e-16	4.1575e-15
CC77DRAFT_1019642	1491.31	1675.71	-0.16819	0.0093266	0.017598
CC77DRAFT_1019647	235.633	178.687	0.39911	0.0020939	0.0043362
CC77DRAFT_1019667	65.6177	136.941	-1.0614	8.1644e-10	2.8758e-09
CC77DRAFT_1019668	182.506	108.939	0.74442	2.2004e-07	6.6465e-07
CC77DRAFT_1019669	1219.4	688.422	0.82481	8.257e-26	5.3476e-25
CC77DRAFT_1019685	167.45	74.6597	1.1653	3.922e-13	1.6155e-12
CC77DRAFT_1019691	776.628	1005.96	-0.37328	0.0011946	0.0025508
CC77DRAFT_1019720	11.0593	24.4072	-1.1421	0.0045613	0.0090006
CC77DRAFT_1019733	367.552	248.788	0.56303	9.4814e-08	2.9556e-07
CC77DRAFT_1019741	24.1953	194.032	-3.0035	5.7297e-36	4.7835e-35
CC77DRAFT_1019743	44.2513	133.292	-1.5908	4.7892e-17	2.2991e-16
CC77DRAFT_1019761	108.865	82.4476	0.40099	0.024962	0.043698
CC77DRAFT_1019765	83.6691	111.576	-0.41525	0.015335	0.027769
CC77DRAFT_1019768	73.1011	127.843	-0.80641	1.8388e-06	5.1668e-06
CC77DRAFT_1019773	360.218	476.835	-0.40462	0.00056596	0.0012582
CC77DRAFT_1019776	797.921	403.958	0.98204	7.3251e-31	5.3646e-30
CC77DRAFT_1019780	287.029	376.622	-0.39192	0.00012378	0.00029527
CC77DRAFT_1019783	200.997	87.4064	1.2014	3.2305e-16	1.5039e-15
CC77DRAFT_1019788	321.867	528.471	-0.71536	3.9607e-14	1.7e-13
CC77DRAFT_1019792	1237.08	730.506	0.75997	2.0659e-25	1.3219e-24
CC77DRAFT_1019794	206.005	259.982	-0.33573	0.0037557	0.0075038
CC77DRAFT_1019795	699.667	617.278	0.18075	0.025107	0.043933
CC77DRAFT_1019802	9.50101	22.781	-1.2617	0.0033462	0.0067363
CC77DRAFT_1019818	1114.46	626.783	0.83031	3.7526e-28	2.5768e-27
CC77DRAFT_1019823	153.682	82.7298	0.89347	1.9718e-08	6.4375e-08
CC77DRAFT_1019829	4.47431	24.2387	-2.4376	9.1392e-07	2.634e-06
CC77DRAFT_1019834	3217.07	1803.27	0.83513	3.7214e-29	2.6259e-28
CC77DRAFT_1019839	24.4724	532.347	-4.4431	2.4863e-186	1.2022e-184
CC77DRAFT_1019841	83.755	544.895	-2.7017	5.1293e-112	1.2448e-110
CC77DRAFT_1019846	39.3742	93.8855	-1.2537	6.0185e-09	2.0265e-08
CC77DRAFT_1019850	129.469	97.5592	0.40826	0.0090664	0.017161
CC77DRAFT_1019858	21.7938	183.846	-3.0765	1.6663e-52	1.8807e-51
CC77DRAFT_1019873	456.034	303.118	0.58926	1.6364e-09	5.6855e-09
CC77DRAFT_1019880	251.509	1052.91	-2.0657	2.8247e-105	6.3481e-104
CC77DRAFT_1019891	2069.37	2369.85	-0.1956	0.0039072	0.007793
CC77DRAFT_1019902	133.745	40.5532	1.7216	9.2042e-20	4.845e-19
CC77DRAFT_1019906	186.374	96.6687	0.94708	1.1418e-10	4.1931e-10
CC77DRAFT_1019929	435.579	350.878	0.31197	0.0012617	0.0026883
CC77DRAFT_1019930	920.019	741.839	0.31056	3.8889e-05	9.7318e-05
CC77DRAFT_1019935	1214.89	562.506	1.1109	5.197e-49	5.5468e-48
CC77DRAFT_1019937	467.041	903.937	-0.95267	1.6152e-31	1.205e-30
CC77DRAFT_1019940	38.2571	22.2628	0.78109	0.010054	0.018851
CC77DRAFT_1019944	114.497	404.121	-1.8195	4.9824e-52	5.5692e-51
CC77DRAFT_1019960	2145.58	1190.79	0.84944	9.5735e-39	8.4571e-38
CC77DRAFT_1019984	1632.09	11401.4	-2.8044	0	0
CC77DRAFT_1019985	121.541	556.794	-2.1957	1.4498e-86	2.6515e-85
CC77DRAFT_1019989	594.844	1028.47	-0.78992	1.7886e-24	1.1175e-23
CC77DRAFT_1019990	1288.02	518.327	1.3132	1.4833e-66	2.0693e-65
CC77DRAFT_1019995	167.044	79.1355	1.0778	6.6643e-12	2.6063e-11
CC77DRAFT_1020015	268.021	336.895	-0.32996	0.0018829	0.0039184
CC77DRAFT_1020016	697.833	3984.02	-2.5133	7.14819999999349e-313	7.47930000000016e-311
CC77DRAFT_1020020	557.01	812.949	-0.54546	9.7585e-12	3.7955e-11
CC77DRAFT_1020027	749.448	456.724	0.71451	1.3652e-17	6.6796e-17
CC77DRAFT_1020035	211.447	268.119	-0.34258	0.0067947	0.013094
CC77DRAFT_1020046	497.935	268.412	0.8915	7.7167e-20	4.0754e-19
CC77DRAFT_1020050	318.773	568.205	-0.83388	2.2543e-19	1.175e-18
CC77DRAFT_1020056	188.833	275.01	-0.54238	3.8678e-06	1.0622e-05
CC77DRAFT_1020060	110.063	150.651	-0.45287	0.0026863	0.0054812
CC77DRAFT_1020065	625.041	889.886	-0.50967	0.0012293	0.0026219
CC77DRAFT_1020084	167.829	523.334	-1.6407	2.7576e-52	3.1013e-51
CC77DRAFT_1020093	1297.88	2301.38	-0.82634	1.0884e-37	9.4705e-37
CC77DRAFT_1020094	15.1373	41.2713	-1.447	6.8687e-06	1.8486e-05
CC77DRAFT_1020109	200.608	260.168	-0.37506	0.0013444	0.0028574
CC77DRAFT_1020112	3070.48	1390.74	1.1426	2.9436e-71	4.3794e-70
CC77DRAFT_1020120	218.042	430.955	-0.98293	9.7216e-21	5.3055e-20
CC77DRAFT_1020123	1348.03	543.293	1.311	1.7617e-68	2.5239e-67
CC77DRAFT_1020126	1317.11	605.393	1.1214	1.7431e-51	1.9366e-50
CC77DRAFT_1020131	186.926	59.2199	1.6583	1.9969e-24	1.2453e-23
CC77DRAFT_1020150	594.017	382.375	0.63551	7.1566e-07	2.0791e-06
CC77DRAFT_1020155	1236.42	567.156	1.1243	2.9574e-50	3.2238e-49
CC77DRAFT_1020173	63.3008	120.875	-0.93322	3.0744e-07	9.1885e-07
CC77DRAFT_1020175	358.796	222.593	0.68876	2.3824e-05	6.0737e-05
CC77DRAFT_1020176	377.684	248.654	0.60304	8.8414e-09	2.9491e-08
CC77DRAFT_1020178	440.642	232.719	0.92102	3.4973e-19	1.8126e-18
CC77DRAFT_1020190	79.3301	348.112	-2.1336	2.3459e-57	2.8546e-56
CC77DRAFT_1020215	155.916	286.118	-0.87584	9.0754e-13	3.6777e-12
CC77DRAFT_1020253	13.4516	31.7808	-1.2404	0.00053119	0.0011854
CC77DRAFT_1020255	144.085	43.0316	1.7435	4.0083e-12	1.5826e-11
CC77DRAFT_1020263	9.90375	88.3528	-3.1572	6.2705e-26	4.0796e-25
CC77DRAFT_1020314	80.0666	45.2006	0.82486	0.00012254	0.00029237
CC77DRAFT_1020323	4188.11	2515.11	0.73568	3.538e-36	2.9713e-35
CC77DRAFT_1020331	493.379	821.357	-0.73531	2.097e-19	1.0939e-18
CC77DRAFT_1020343	22.1966	41.6778	-0.90894	0.0024886	0.0051064
CC77DRAFT_1020358	5.28695	26.5066	-2.3258	0.00011406	0.0002731
CC77DRAFT_1020359	335.428	277.325	0.27443	0.0093202	0.017592
CC77DRAFT_1020370	3890.68	4835.87	-0.31375	3.3968e-08	1.0922e-07
CC77DRAFT_1020374	111.041	9317.57	-6.3908	0	0
CC77DRAFT_1020375	578.96	1339.53	-1.2102	1.1002e-58	1.3649e-57
CC77DRAFT_1020383	1123.32	659.108	0.76918	6.2612e-25	3.9625e-24
CC77DRAFT_1020384	1238.79	963.757	0.36219	2.4886e-07	7.4974e-07
CC77DRAFT_1020386	216.48	108.032	1.0028	6.8854e-13	2.8089e-12
CC77DRAFT_1020396	28.0495	61.136	-1.124	1.1627e-05	3.0527e-05
CC77DRAFT_1020400	501.598	297.691	0.75271	3.4038e-15	1.5208e-14
CC77DRAFT_1020404	4186.76	618.148	2.7598	2.8618e-94	5.7169e-93
CC77DRAFT_1020447	295.008	168.957	0.8041	1.326e-11	5.1122e-11
CC77DRAFT_1020448	78.8578	1111.1	-3.8166	1.7643e-282	1.5532e-280
CC77DRAFT_1020450	83.7518	151.195	-0.85222	7.8588e-08	2.4618e-07
CC77DRAFT_1020465	159.868	252.052	-0.65684	1.4519e-07	4.4637e-07
CC77DRAFT_1020466	165.141	572.237	-1.7929	1.7577e-65	2.4074e-64
CC77DRAFT_1020472	1292.7	1820.31	-0.49379	2.5537e-07	7.6901e-07
CC77DRAFT_1020486	11172.5	32776.1	-1.5527	2.4912e-185	1.1778e-183
CC77DRAFT_1020494	187.894	137.484	0.45065	0.0010707	0.0022991
CC77DRAFT_1020505	709.093	377.288	0.91031	9.3413e-20	4.9151e-19
CC77DRAFT_1020506	955.633	788.247	0.27781	0.018989	0.03393
CC77DRAFT_1020517	11.6695	23.9752	-1.0388	0.0083063	0.015816
CC77DRAFT_1020529	240.536	178.574	0.42972	0.00038695	0.00087517
CC77DRAFT_1020531	140.452	247.734	-0.81871	1.3234e-10	4.8529e-10
CC77DRAFT_1020535	311.471	3889.88	-3.6426	0	0
CC77DRAFT_1020540	413.263	282.846	0.54705	7.0103e-07	2.0375e-06
CC77DRAFT_1020544	328.248	682.187	-1.0554	8.1121e-32	6.0948e-31
CC77DRAFT_1020557	38.8407	643.314	-4.0499	2.8554e-200	1.5987e-198
CC77DRAFT_1020559	48.4907	121.253	-1.3222	3.6379e-12	1.4373e-11
CC77DRAFT_1020560	1712.06	697.031	1.2964	3.3789e-75	5.2987e-74
CC77DRAFT_1020562	709.108	375.963	0.91542	7.0907e-26	4.6016e-25
CC77DRAFT_1020568	44.6762	85.5608	-0.93745	9.0191e-06	2.3955e-05
CC77DRAFT_1020578	71.0412	99.1128	-0.48042	0.0095877	0.018049
CC77DRAFT_1020585	20.2083	57.6182	-1.5116	5.2903e-08	1.6782e-07
CC77DRAFT_1020587	393.643	172.423	1.1909	5.0043e-27	3.3498e-26
CC77DRAFT_1020588	87.9163	233.959	-1.4121	6.1404e-23	3.6356e-22
CC77DRAFT_1020591	242.571	388.597	-0.67987	8.0506e-11	2.9744e-10
CC77DRAFT_1020594	690.557	6566.25	-3.2492	0	0
CC77DRAFT_1020596	337.518	211.46	0.67458	1.0879e-09	3.8109e-09
CC77DRAFT_1020598	1025.13	600.234	0.77221	6.8009e-08	2.1414e-07
CC77DRAFT_1020600	17963.7	12325	0.5435	1.361e-24	8.5412e-24
CC77DRAFT_1020610	284.276	107.297	1.4057	2.483e-27	1.677e-26
CC77DRAFT_1020614	294.808	875.387	-1.5701	2.2771e-71	3.3958e-70
CC77DRAFT_1020617	187.798	1649.05	-3.1344	1.9848e-102	4.3308e-101
CC77DRAFT_1020618	208.867	104.35	1.0012	1.2727e-12	5.1169e-12
CC77DRAFT_1020620	2255.68	1605.07	0.49093	0.00042327	0.00095443
CC77DRAFT_1020621	1378.66	600.458	1.1991	6.386e-20	3.3923e-19
CC77DRAFT_1020627	1857	2167.88	-0.22331	0.0002938	0.00067282
CC77DRAFT_1020633	428.925	1493.44	-1.7998	5.9069e-121	1.5742e-119
CC77DRAFT_1020648	89.999	132.901	-0.56237	0.00073978	0.001624
CC77DRAFT_1020651	704.062	346.861	1.0213	6.0032e-31	4.4041e-30
CC77DRAFT_1020655	49.2585	603.566	-3.6151	7.5479e-170	3.098e-168
CC77DRAFT_1020658	2091.94	3929.02	-0.90933	1.9356e-52	2.1827e-51
CC77DRAFT_1020671	212.419	162.256	0.38864	0.0027657	0.0056324
CC77DRAFT_1020674	620.726	502.8	0.30397	0.00027375	0.00062973
CC77DRAFT_1020676	142.308	191.364	-0.4273	0.0018067	0.0037678
CC77DRAFT_1020680	7047.25	2458.31	1.5194	6.7631e-153	2.4808e-151
CC77DRAFT_1020685	679.203	835.505	-0.2988	0.00011921	0.00028486
CC77DRAFT_1020686	424.642	362.492	0.2283	0.017182	0.030866
CC77DRAFT_1020691	183.276	78.4488	1.2242	2.4381e-15	1.0943e-14
CC77DRAFT_1020706	17.4197	93.0666	-2.4175	2.1558e-21	1.2043e-20
CC77DRAFT_1020711	416.564	3532.43	-3.084	5.34331995977308e-320	5.73170002331243e-318
CC77DRAFT_1020715	382.748	258.033	0.56884	5.0926e-08	1.6171e-07
CC77DRAFT_1020717	707.428	1830.12	-1.3713	2.4079e-84	4.2689e-83
CC77DRAFT_1020718	512.717	394.75	0.37723	2.8263e-05	7.1626e-05
CC77DRAFT_1020719	333.801	451.173	-0.43469	6.1238e-05	0.00015024
CC77DRAFT_1020722	506.646	365.539	0.47095	3.8971e-07	1.1548e-06
CC77DRAFT_1020723	2492.07	1018.93	1.2903	3.5991e-87	6.6104e-86
CC77DRAFT_1020727	179.247	90.5539	0.9851	3.8048e-11	1.4306e-10
CC77DRAFT_1020734	329.769	269.924	0.2889	0.0071333	0.013705
CC77DRAFT_1020737	523.976	443.913	0.23923	0.0061674	0.011965
CC77DRAFT_1020741	388.982	479.283	-0.30117	0.00098836	0.0021326
CC77DRAFT_1020745	169.437	285.736	-0.75394	2.7265e-10	9.8317e-10
CC77DRAFT_1020749	161.112	256.182	-0.66911	1.6218e-06	4.5712e-06
CC77DRAFT_1020753	37.6436	22.5165	0.74142	0.018594	0.033253
CC77DRAFT_1020780	103.73	67.9482	0.61032	0.0016646	0.0034914
CC77DRAFT_1020789	48.6462	135.225	-1.475	5.4005e-15	2.3945e-14
CC77DRAFT_1020793	1532.27	1731.51	-0.17637	0.0068486	0.013186
CC77DRAFT_1020794	1369.8	1744.53	-0.34887	2.6622e-05	6.7613e-05
CC77DRAFT_1020807	476.048	291.523	0.7075	3.162e-13	1.3084e-12
CC77DRAFT_1020815	4071.32	1445.84	1.4936	1.1649e-105	2.6365e-104
CC77DRAFT_1020822	554.159	861.964	-0.63733	1.4208e-15	6.443e-15
CC77DRAFT_1020827	1416.7	2052.33	-0.53473	4.7016e-08	1.4959e-07
CC77DRAFT_1020829	14.6877	32.537	-1.1475	0.0012388	0.0026418
CC77DRAFT_1020839	106.909	139.69	-0.38584	0.011716	0.021697
CC77DRAFT_1020850	5070.25	1368.77	1.8892	1.4853e-34	1.1954e-33
CC77DRAFT_1020858	3.13143	9.93137	-1.6652	0.020119	0.035759
CC77DRAFT_1020870	49.8935	113.211	-1.1821	7.2723e-10	2.5694e-09
CC77DRAFT_1020896	138.028	85.0945	0.69783	1.5142e-05	3.9389e-05
CC77DRAFT_1020897	41.2721	68.5361	-0.7317	0.001407	0.0029814
CC77DRAFT_1020898	369.139	551.125	-0.57822	2.5668e-10	9.2741e-10
CC77DRAFT_1020900	501.495	393.718	0.34907	0.00012001	0.00028661
CC77DRAFT_1020904	143.153	59.3247	1.2709	2.3741e-13	9.865e-13
CC77DRAFT_1020906	90731.8	68064.6	0.4147	0.0016637	0.0034907
CC77DRAFT_1020907	10525	3333.9	1.6585	6.0636e-191	3.121e-189
CC77DRAFT_1020925	265.994	102.065	1.3819	2.8951e-15	1.2962e-14
CC77DRAFT_1020929	2135.59	1301.63	0.71431	2.6774e-28	1.8444e-27
CC77DRAFT_1020930	6685.29	3008.64	1.1519	4.7165e-91	9.0672e-90
CC77DRAFT_1020936	266.729	218.517	0.28763	0.014787	0.026873
CC77DRAFT_1020937	5138.07	1583.97	1.6977	4.054e-175	1.7366e-173
CC77DRAFT_1020939	537.317	410.034	0.39003	2.1333e-05	5.465e-05
CC77DRAFT_1020940	12.4763	59.2737	-2.2482	5.0687e-13	2.0784e-12
CC77DRAFT_1020952	3862.32	1609.6	1.2628	1.3509e-95	2.7414e-94
CC77DRAFT_1020959	809.929	948.302	-0.22755	0.0023134	0.0047691
CC77DRAFT_1020999	584.309	481.432	0.2794	0.0016617	0.0034876
CC77DRAFT_1021001	600.467	937.846	-0.64327	2.4628e-15	1.105e-14
CC77DRAFT_1021011	287.628	199.874	0.52511	8.3405e-06	2.2208e-05
CC77DRAFT_1021013	917.039	1114.5	-0.28134	9.8647e-05	0.00023782
CC77DRAFT_1021015	187.126	586.645	-1.6485	8.7978e-59	1.0956e-57
CC77DRAFT_1021021	96.7472	179.82	-0.89426	6.1689e-08	1.9463e-07
CC77DRAFT_1021045	16.7138	96.1886	-2.5248	5.1641e-23	3.0646e-22
CC77DRAFT_1021047	38.0411	117.137	-1.6226	8.3019e-16	3.8093e-15
CC77DRAFT_1021048	1886.78	2201.49	-0.22255	0.00033861	0.00077005
CC77DRAFT_1021054	15.3741	28.2649	-0.87851	0.015791	0.028534
CC77DRAFT_1021055	381.556	649.778	-0.76805	2.2109e-18	1.112e-17
CC77DRAFT_1021068	22.1335	40.1996	-0.86095	0.0038903	0.0077618
CC77DRAFT_1021076	58.1277	217.595	-1.9043	1.4366e-28	9.9718e-28
CC77DRAFT_1021078	31.41	90.937	-1.5336	2.1834e-10	7.9178e-10
CC77DRAFT_1021092	7.37218	23.4844	-1.6715	0.00022199	0.00051634
CC77DRAFT_1021093	121.003	70.0593	0.78839	0.00091419	0.0019813
CC77DRAFT_1021102	6.25636	58.4655	-3.2242	4.0079e-19	2.0704e-18
CC77DRAFT_1021105	472.171	223.133	1.0814	2.5721e-26	1.6907e-25
CC77DRAFT_1021111	7.99547	18.0426	-1.1742	0.013151	0.024126
CC77DRAFT_1021123	304.06	217.225	0.48517	1.935e-05	4.9739e-05
CC77DRAFT_1021125	28671.7	15571.7	0.8807	6.746e-63	8.9051e-62
CC77DRAFT_1021147	1187.35	1401.78	-0.23952	0.00035499	0.00080589
CC77DRAFT_1021148	80.9469	121.173	-0.58202	0.00055372	0.0012335
CC77DRAFT_1021153	208.699	658.412	-1.6576	5.9242e-52	6.6104e-51
CC77DRAFT_1021160	3956.02	3385.26	0.22478	0.00016281	0.000384
CC77DRAFT_1021163	62.3912	97.378	-0.64225	0.0060499	0.011754
CC77DRAFT_1021165	802.439	423.661	0.92148	2.8887e-28	1.9889e-27
CC77DRAFT_1021167	167.569	234.095	-0.48234	0.00016669	0.00039245
CC77DRAFT_1021170	512.508	2048.74	-1.9991	1.6697e-166	6.64e-165
CC77DRAFT_1021183	790.757	429.013	0.88221	3.7681e-26	2.4679e-25
CC77DRAFT_1021188	93.4674	592.323	-2.6638	2.5963e-117	6.6019e-116
CC77DRAFT_1021223	11.8829	23.4756	-0.98227	0.017069	0.030684
CC77DRAFT_1021225	73.5942	49.6745	0.56709	0.0079182	0.015115
CC77DRAFT_1021240	642.519	373.098	0.78418	8.1217e-19	4.1403e-18
CC77DRAFT_1021247	2.7352	23.2816	-3.0895	4.1249e-08	1.3173e-07
CC77DRAFT_1021258	838.083	374.119	1.1636	5.5165e-43	5.2867e-42
CC77DRAFT_1021262	5051.79	1302.68	1.9553	6.6197e-223	4.3113e-221
CC77DRAFT_1021266	1892.18	1004.91	0.91298	2.1685e-07	6.5547e-07
CC77DRAFT_1021269	5.60639	46.9599	-3.0663	5.7857e-10	2.0555e-09
CC77DRAFT_1021276	266.527	158.912	0.74606	1.1621e-09	4.0608e-09
CC77DRAFT_1021299	378.63	295.165	0.35927	0.00043726	0.00098459
CC77DRAFT_1021305	160.906	50.8265	1.6626	1.1399e-21	6.4413e-21
CC77DRAFT_1021313	732.041	903.192	-0.30311	7.2641e-05	0.00017706
CC77DRAFT_1021314	584.682	507.757	0.20351	0.020148	0.035805
CC77DRAFT_1021328	640.036	8.6128	6.2155	1.6244e-90	3.1041e-89
CC77DRAFT_1021335	544.499	256.499	1.086	1.5124e-28	1.0492e-27
CC77DRAFT_1021348	1965.39	1330.26	0.56311	6.4335e-11	2.3887e-10
CC77DRAFT_1021349	3610.71	1843.13	0.97012	1.0608e-58	1.3172e-57
CC77DRAFT_1021359	63.4068	24.2573	1.3862	7.7039e-08	2.4145e-07
CC77DRAFT_1021368	220.306	127.783	0.78581	3.3727e-09	1.1539e-08
CC77DRAFT_1021379	252.871	119.363	1.083	1.2034e-16	5.6914e-16
CC77DRAFT_1021383	11021.8	4976.94	1.147	2.771e-95	5.6057e-94
CC77DRAFT_1021386	2701.31	3337.27	-0.30501	2.0611e-07	6.2464e-07
CC77DRAFT_1021393	345.54	169.061	1.0313	3.0063e-19	1.5625e-18
CC77DRAFT_1021405	60.2598	100.396	-0.73643	9.4178e-05	0.00022738
CC77DRAFT_1021406	9842.33	5439.29	0.85558	2.5287e-40	2.299e-39
CC77DRAFT_1021419	10.2102	52.5585	-2.3639	1.2615e-12	5.0764e-12
CC77DRAFT_1021429	132.805	290.217	-1.1278	5.3802e-16	2.4794e-15
CC77DRAFT_1021433	399.083	205.766	0.95569	4.715e-11	1.764e-10
CC77DRAFT_1021437	236.698	12728.7	-5.7489	0	0
CC77DRAFT_1021438	68.2403	545.829	-2.9998	2.4176e-96	4.9378e-95
CC77DRAFT_1021441	8205.02	11951.4	-0.5426	5.621e-24	3.4266e-23
CC77DRAFT_1021447	828.362	1950.47	-1.2355	3.3591e-72	5.0565e-71
CC77DRAFT_1021450	234.417	660.915	-1.4954	1.5086e-54	1.7587e-53
CC77DRAFT_1021452	122.779	170.971	-0.47768	0.00075443	0.0016536
CC77DRAFT_1021453	879.229	1297.17	-0.56105	3.4438e-15	1.5376e-14
CC77DRAFT_1021458	335.716	265.777	0.33702	0.0015879	0.0033392
CC77DRAFT_1021476	8487.89	3592.11	1.2406	3.2896e-46	3.3486e-45
CC77DRAFT_1021484	230.206	977.185	-2.0857	4.2922e-119	1.1204e-117
CC77DRAFT_1021496	639.466	435.036	0.55573	9.5548e-11	3.521e-10
CC77DRAFT_1021498	334.917	171.494	0.96565	1.1047e-16	5.2323e-16
CC77DRAFT_1021501	471.288	399.498	0.23842	0.010604	0.019798
CC77DRAFT_1021557	9.92453	28.5549	-1.5247	0.00016655	0.00039219
CC77DRAFT_1021561	11.1236	21.1539	-0.92729	0.027471	0.047768
CC77DRAFT_1021568	1897.14	1200.16	0.6606	1.4075e-23	8.5067e-23
CC77DRAFT_1021571	3045.57	2242.41	0.44166	1.5576e-13	6.5212e-13
CC77DRAFT_1021572	1979.84	826.266	1.2607	1.3604e-76	2.2065e-75
CC77DRAFT_1021580	1605.65	2464.84	-0.61834	5.221e-23	3.097e-22
CC77DRAFT_1021585	1243.32	563.116	1.1427	5.9809e-52	6.6678e-51
CC77DRAFT_1021598	2160.29	1408.43	0.61714	6.4898e-22	3.7133e-21
CC77DRAFT_1021599	566.605	381.955	0.56894	3.0523e-10	1.0985e-09
CC77DRAFT_1021609	124.201	182.451	-0.55483	0.024163	0.04238
CC77DRAFT_1021618	21565.7	7023.88	1.6184	2.4462e-158	9.2111e-157
CC77DRAFT_1021624	44.9657	71.6747	-0.67264	0.0025173	0.0051611
CC77DRAFT_1021630	23.6728	46.3888	-0.97055	0.00089987	0.0019539
CC77DRAFT_1021638	66.9045	47.4322	0.49624	0.027957	0.048541
CC77DRAFT_1021683	9.11129	23.3698	-1.3589	0.0016374	0.0034389
CC77DRAFT_1021687	25.2883	272.668	-3.4306	2.7497e-83	4.8214e-82
CC77DRAFT_1021706	36.5525	118.97	-1.7026	1.0879e-16	5.1566e-16
CC77DRAFT_1021711	6674.12	3894.83	0.77702	1.2318e-15	5.6015e-15
CC77DRAFT_1021715	2.17178	39.6226	-4.1894	5.4899e-13	2.2468e-12
CC77DRAFT_1021766	426.5	311.604	0.45283	3.8723e-06	1.0632e-05
CC77DRAFT_1021782	280.091	157.052	0.83465	1.6499e-09	5.7277e-09
CC77DRAFT_1021785	683.902	389.674	0.81152	3.2987e-16	1.5346e-15
CC77DRAFT_1021806	2570.54	1542.49	0.73681	2.7609e-32	2.0966e-31
CC77DRAFT_1021809	3349.58	39703.5	-3.5672	0	0
CC77DRAFT_1021810	161.578	340.878	-1.077	2.8113e-20	1.511e-19
CC77DRAFT_1021811	68.5363	128.521	-0.90706	2.1194e-07	6.4094e-07
CC77DRAFT_1021816	836.419	724.018	0.2082	0.020381	0.036194
CC77DRAFT_1021819	181.075	449.55	-1.3119	4.3577e-34	3.4615e-33
CC77DRAFT_1021844	45.8427	87.3183	-0.92959	7.617e-06	2.0388e-05
CC77DRAFT_1021850	957.523	362.13	1.4028	1.3921e-63	1.8549e-62
CC77DRAFT_1021855	883.198	3151.66	-1.8353	3.3216e-172	1.4087e-170
CC77DRAFT_1021857	330.061	517.091	-0.64768	4.6635e-12	1.8373e-11
CC77DRAFT_1021879	519.81	1132	-1.1228	1.5185e-29	1.0829e-28
CC77DRAFT_1021883	413.694	139.571	1.5676	2.2663e-17	1.0996e-16
CC77DRAFT_1021893	608.179	393.319	0.6288	1.2618e-12	5.0764e-12
CC77DRAFT_1021896	1752.57	4615.86	-1.3971	1.3492e-120	3.5658e-119
CC77DRAFT_1021901	779.551	461.487	0.75635	8.1075e-20	4.2766e-19
CC77DRAFT_1021904	241.977	300.106	-0.3106	0.0053637	0.010485
CC77DRAFT_1021907	1003.56	728.882	0.46137	1.6395e-05	4.2486e-05
CC77DRAFT_1021908	1498.18	5884.59	-1.9737	8.1098e-234	5.6569e-232
CC77DRAFT_1021913	392.823	233.053	0.75322	1.2633e-12	5.0808e-12
CC77DRAFT_1021922	44.8895	68.0707	-0.60065	0.0077703	0.014848
CC77DRAFT_1021925	318.889	231.388	0.46274	2.4642e-05	6.2747e-05
CC77DRAFT_1021938	3153.39	3726.72	-0.241	3.4644e-05	8.7086e-05
CC77DRAFT_1021942	42.6488	199.142	-2.2232	3.0613e-21	1.6997e-20
CC77DRAFT_1021945	119.08	206.505	-0.79425	1.0338e-08	3.4303e-08
CC77DRAFT_1021951	1242.51	492.331	1.3356	5.0195e-68	7.1431e-67
CC77DRAFT_1021961	763.131	583.598	0.38696	1.1253e-06	3.2148e-06
CC77DRAFT_1021966	611.506	458.255	0.41622	1.4155e-06	4.0108e-06
CC77DRAFT_1021979	1820.32	1335.15	0.44719	5.7277e-12	2.249e-11
CC77DRAFT_1021984	115.244	75.8382	0.6037	0.00062985	0.0013939
CC77DRAFT_1021990	20.0014	7.08362	1.4975	0.001721	0.0036014
CC77DRAFT_1022000	1364.43	801.519	0.76749	2.5237e-20	1.3598e-19
CC77DRAFT_1022006	1823.31	2221.37	-0.28489	1.5859e-05	4.1164e-05
CC77DRAFT_1022015	36.5993	92.5112	-1.3378	6.6551e-10	2.3565e-09
CC77DRAFT_1022024	516.771	388.443	0.41182	6.6676e-06	1.7971e-05
CC77DRAFT_1022038	2630.14	1047.11	1.3287	3.5038e-93	6.9129e-92
CC77DRAFT_1022050	1584.78	988.65	0.68075	4.2164e-23	2.508e-22
CC77DRAFT_1022051	10700.8	3978.85	1.4273	1.3356e-144	4.4515e-143
CC77DRAFT_1022054	2361.04	1381.15	0.77356	4.2574e-34	3.3839e-33
CC77DRAFT_1022067	106.621	66.7336	0.67601	0.00021752	0.00050623
CC77DRAFT_1022077	54.3633	2267.43	-5.3823	0	0
CC77DRAFT_1022089	367.25	243.585	0.59234	1.8714e-08	6.1236e-08
CC77DRAFT_1022105	403.277	331.155	0.28426	0.004412	0.0087209
CC77DRAFT_1022109	1293.43	3174.97	-1.2955	1.6153e-94	3.2471e-93
CC77DRAFT_1022113	516.995	1440.53	-1.4784	1.8359e-85	3.2869e-84
CC77DRAFT_1022115	107.663	70.1074	0.61889	0.00069747	0.0015364
CC77DRAFT_1022117	379.062	266.439	0.50863	6.7442e-07	1.9637e-06
CC77DRAFT_1022121	422.148	105.459	2.0011	1.0861e-62	1.4308e-61
CC77DRAFT_1022131	6.75214	16.488	-1.288	0.010811	0.020154
CC77DRAFT_1022132	664.398	1107.02	-0.73656	2.8807e-22	1.6699e-21
CC77DRAFT_1022134	9.85756	24.2661	-1.2996	0.0018175	0.0037884
CC77DRAFT_1022142	73.3203	130.093	-0.82726	1.4325e-06	4.0564e-06
CC77DRAFT_1022156	142.058	241.071	-0.76298	2.487e-09	8.5502e-09
CC77DRAFT_1022168	2954.85	1138.32	1.3762	3.1084e-103	6.8176e-102
CC77DRAFT_1022173	707.573	594.204	0.25192	0.010111	0.01895
CC77DRAFT_1022186	2.85493	62.5074	-4.4525	4.1426e-27	2.7802e-26
CC77DRAFT_1022197	850.974	1046.18	-0.29794	3.7116e-05	9.3064e-05
CC77DRAFT_1022202	1589.91	9946.63	-2.6453	0	0
CC77DRAFT_1022218	45.17	83.531	-0.88695	3.4432e-05	8.659e-05
CC77DRAFT_1022221	15.7841	57.8229	-1.8732	2.3152e-10	8.3816e-10
CC77DRAFT_1022230	45.0197	98.3028	-1.1267	2.2961e-08	7.4598e-08
CC77DRAFT_1022241	851.91	525.647	0.69661	3.238e-18	1.6209e-17
CC77DRAFT_1022243	23.57	50.5718	-1.1014	0.00011003	0.0002642
CC77DRAFT_1022249	39.5804	296.793	-2.9066	2.8239e-74	4.3747e-73
CC77DRAFT_1022260	167.566	115.134	0.54142	0.00025984	0.00059968
CC77DRAFT_1022271	208.053	1304.77	-2.6488	1.7875e-133	5.4069e-132
CC77DRAFT_1022276	26.7847	101.709	-1.925	4.8346e-14	2.0619e-13
CC77DRAFT_1022294	1675.26	1888.57	-0.17291	0.0067676	0.013048
CC77DRAFT_1022298	269.311	481.929	-0.83955	1.5134e-17	7.3765e-17
CC77DRAFT_1022313	577.31	444.637	0.37672	0.0046328	0.0091361
CC77DRAFT_1022318	136.313	228.576	-0.74575	1.5201e-08	4.9947e-08
CC77DRAFT_1022320	793.31	2732.05	-1.784	3.3458e-156	1.2525e-154
CC77DRAFT_1022323	540.399	275.591	0.97149	8.4766e-24	5.155e-23
CC77DRAFT_1022326	219.167	171.087	0.3573	0.0043062	0.0085354
CC77DRAFT_1022328	165.254	303.503	-0.87703	3.1585e-13	1.3078e-12
CC77DRAFT_1022333	4914.54	3862.6	0.34748	1.0907e-09	3.8197e-09
CC77DRAFT_1022345	32.7841	63.5615	-0.95516	0.00010751	0.00025834
CC77DRAFT_1022347	112.967	171.989	-0.60641	2.9942e-05	7.5655e-05
CC77DRAFT_1022360	100.501	165.059	-0.71577	3.2703e-06	9.0396e-06
CC77DRAFT_1022367	100.051	71.4297	0.48614	0.0061249	0.011889
CC77DRAFT_1022383	1268.18	514.363	1.3019	9.9326e-66	1.3677e-64
CC77DRAFT_1022396	1042.93	496.168	1.0717	7.9073e-11	2.9223e-10
CC77DRAFT_1022398	403.479	537.427	-0.41358	5.7763e-06	1.5642e-05
CC77DRAFT_1022417	0	7.46962	#NAME?	0.0015426	0.0032523
CC77DRAFT_1022421	548.261	852.351	-0.63658	1.7275e-15	7.8071e-15
CC77DRAFT_1022433	614.464	262.025	1.2296	8.2282e-39	7.2788e-38
CC77DRAFT_1022436	775.014	402.54	0.94509	6.7574e-29	4.7317e-28
CC77DRAFT_1022437	2328.68	1456.99	0.67652	6.7443e-18	3.3408e-17
CC77DRAFT_1022440	43081.1	15398.1	1.4843	1.6644e-171	6.9889e-170
CC77DRAFT_1022447	176.26	1421.94	-3.0121	5.7768e-251	4.3377e-249
CC77DRAFT_1022449	668.576	372.554	0.84364	1.0272e-21	5.8146e-21
CC77DRAFT_1022453	38.0112	221.441	-2.5424	1.3907e-41	1.2986e-40
CC77DRAFT_1022457	21.0521	39.0486	-0.89131	0.0053604	0.01048
CC77DRAFT_1022460	18.8856	36.7288	-0.95963	0.0029358	0.0059571
CC77DRAFT_1022472	123.502	280.176	-1.1818	3.5545e-20	1.9016e-19
CC77DRAFT_1022474	814.758	1021.82	-0.3267	1.0933e-05	2.88e-05
CC77DRAFT_1022505	394.721	308.991	0.35327	0.0016734	0.0035075
CC77DRAFT_1022511	90.1473	65.1162	0.46927	0.014989	0.027178
CC77DRAFT_1022514	670.338	566.456	0.24292	0.0026764	0.0054645
CC77DRAFT_1022516	600.057	1532.43	-1.3526	8.5875e-76	1.3668e-74
CC77DRAFT_1022525	896.857	618.875	0.53523	7.5238e-12	2.9388e-11
CC77DRAFT_1022534	626.569	726.46	-0.21341	0.0066627	0.012859
CC77DRAFT_1022540	603.409	462.049	0.38509	1.1475e-05	3.0152e-05
CC77DRAFT_1022551	1682.62	820.546	1.0361	9.9679e-39	8.7995e-38
CC77DRAFT_1022568	89.1916	341.512	-1.937	1.533e-49	1.6555e-48
CC77DRAFT_1022570	1307.74	588.735	1.1514	4.1841e-54	4.8117e-53
CC77DRAFT_1022575	808.486	391.907	1.0447	6.7242e-35	5.4706e-34
CC77DRAFT_1022589	16792.2	11302.4	0.57116	3.3696e-27	2.2674e-26
CC77DRAFT_1022613	553.287	456.155	0.2785	0.0012904	0.0027473
CC77DRAFT_1022627	50.6768	95.0505	-0.90737	5.1443e-06	1.3981e-05
CC77DRAFT_1022629	908.992	530.13	0.77792	8.7114e-23	5.1387e-22
CC77DRAFT_1022640	266.623	528.161	-0.98617	2.7818e-18	1.3953e-17
CC77DRAFT_1022644	1183.65	869.394	0.44516	6.8939e-09	2.3134e-08
CC77DRAFT_1022645	154.3	52.8651	1.5453	6.42e-19	3.2846e-18
CC77DRAFT_1022646	57.2246	95.8694	-0.74443	0.0013233	0.0028135
CC77DRAFT_1022647	27.1744	82.3526	-1.5996	2.3865e-11	9.061e-11
CC77DRAFT_1022658	19.8322	146.18	-2.8818	2.9012e-39	2.6043e-38
CC77DRAFT_1022659	418.786	971.188	-1.2135	9.1989e-50	9.9596e-49
CC77DRAFT_1022661	234.979	89.9104	1.386	9.034e-23	5.3216e-22
CC77DRAFT_1022663	67.2403	472.872	-2.8141	1.6997e-105	3.8401e-104
CC77DRAFT_1022671	693.505	504.846	0.45806	3.6848e-08	1.1821e-07
CC77DRAFT_1022675	275.067	412.119	-0.58328	5.1864e-06	1.4086e-05
CC77DRAFT_1022677	48.3482	259.853	-2.4262	1.9203e-53	2.1886e-52
CC77DRAFT_1022689	1133.19	922.941	0.29608	0.0067269	0.012973
CC77DRAFT_1022702	444.869	363.608	0.291	0.0020836	0.0043163
CC77DRAFT_1022703	4.57061	23.1768	-2.3422	3.3099e-06	9.1433e-06
CC77DRAFT_1022713	272.377	470.167	-0.78757	1.6265e-15	7.3572e-15
CC77DRAFT_1022726	45.4257	18.2278	1.3174	1.7867e-05	4.6122e-05
CC77DRAFT_1022731	826.18	1019.56	-0.30342	4.7758e-05	0.00011826
CC77DRAFT_1022736	1174.33	748.161	0.65041	4.3085e-19	2.224e-18
CC77DRAFT_1022767	663.32	431.615	0.61996	3.9762e-13	1.6373e-12
CC77DRAFT_1022768	805.748	373.08	1.1108	7.0088e-25	4.4247e-24
CC77DRAFT_1022771	690.413	430.529	0.68135	1.2708e-07	3.9231e-07
CC77DRAFT_1022796	149.47	487.466	-1.7054	1.7775e-54	2.0646e-53
CC77DRAFT_1022798	27.8466	147.743	-2.4075	3.1666e-31	2.3433e-30
CC77DRAFT_1022804	549.87	203.189	1.4363	8.3677e-46	8.4706e-45
CC77DRAFT_1022806	921.585	495.326	0.89574	5.0351e-29	3.5393e-28
CC77DRAFT_1022808	141.313	184.085	-0.38148	0.0060481	0.011753
CC77DRAFT_1022811	3829.64	1611.36	1.2489	1.6028e-91	3.0953e-90
CC77DRAFT_1022826	1926.5	804.162	1.2604	3.1468e-75	4.9468e-74
CC77DRAFT_1022834	102.145	67.2234	0.60359	0.0016253	0.0034152
CC77DRAFT_1022835	421.276	268.999	0.64716	2.668e-10	9.6315e-10
CC77DRAFT_1022837	20.9708	36.8444	-0.81306	0.011769	0.021785
CC77DRAFT_1022839	560.502	229.864	1.2859	5.2062e-39	4.6409e-38
CC77DRAFT_1022840	948.293	402.659	1.2358	2.1149e-51	2.3455e-50
CC77DRAFT_1022845	331.443	557.554	-0.75035	1.3526e-15	6.1399e-15
CC77DRAFT_1022851	335.442	192.721	0.79955	1.3762e-12	5.5244e-12
CC77DRAFT_1022854	240.678	105.935	1.1839	1.4601e-18	7.3903e-18
CC77DRAFT_1022859	7700.77	4808.38	0.67945	1.0955e-34	8.8506e-34
CC77DRAFT_1022880	58.1485	203.684	-1.8085	3.1213e-29	2.2123e-28
CC77DRAFT_1022906	418.659	1193.62	-1.5115	6.9034e-81	1.175e-79
CC77DRAFT_1022917	39.7295	87.4593	-1.1384	1.3092e-07	4.0367e-07
CC77DRAFT_1022919	16.7866	34.8823	-1.0552	0.001476	0.0031168
CC77DRAFT_1022920	2641.27	547.038	2.2715	4.585e-182	2.0903e-180
CC77DRAFT_1022925	792.182	1414.88	-0.83677	4.3378e-32	3.2803e-31
CC77DRAFT_1022931	9003.89	2942.26	1.6136	1.5217e-177	6.5847e-176
CC77DRAFT_1022937	308.263	904.718	-1.5533	6.5987e-72	9.8865e-71
CC77DRAFT_1022947	4396.51	1832.03	1.2629	1.0757e-98	2.2659e-97
CC77DRAFT_1022948	108.305	161.996	-0.58086	7.4251e-05	0.00018078
CC77DRAFT_1022955	312.137	857.067	-1.4572	1.9566e-62	2.5748e-61
CC77DRAFT_1022958	229.106	844.683	-1.8824	1.8599e-92	3.6357e-91
CC77DRAFT_1022959	10681.7	6318.02	0.75759	1.3974e-09	4.8723e-09
CC77DRAFT_1022963	617.832	267.296	1.2088	8.6598e-38	7.5507e-37
CC77DRAFT_1022965	4.30711	45.0252	-3.3859	3.376e-16	1.5699e-15
CC77DRAFT_1022967	1172.58	796.598	0.55777	1.3962e-14	6.0826e-14
CC77DRAFT_1022970	779.233	345.92	1.1716	7.44e-20	3.9342e-19
CC77DRAFT_1022977	1249.59	785.892	0.66905	1.0921e-19	5.7346e-19
CC77DRAFT_1022980	69.5155	47.9964	0.53441	0.013979	0.025521
CC77DRAFT_1022984	1426.72	1194.75	0.256	0.0001327	0.00031579
CC77DRAFT_1022995	10061.5	8424.6	0.25616	0.0010549	0.0022677
CC77DRAFT_1023007	210.708	119.793	0.81471	7.5704e-09	2.535e-08
CC77DRAFT_1023013	94.7407	656.839	-2.7935	2.9778e-135	9.2039e-134
CC77DRAFT_1023021	853.834	232.798	1.8749	5.6652e-94	1.1299e-92
CC77DRAFT_1023026	707.994	298.212	1.2474	2.713e-43	2.6157e-42
CC77DRAFT_1023029	28.695	53.2089	-0.89087	0.00069052	0.0015218
CC77DRAFT_1023042	1821.21	3459.94	-0.92585	1.6931e-23	1.0209e-22
CC77DRAFT_1023059	384.353	747.613	-0.95986	1.2008e-28	8.349e-28
CC77DRAFT_1023064	2516.9	1776.64	0.5025	3.0182e-16	1.4066e-15
CC77DRAFT_1023068	328.484	458.453	-0.48095	5.4249e-07	1.5912e-06
CC77DRAFT_1023080	618.934	318.022	0.96066	1.2842e-25	8.2878e-25
CC77DRAFT_1023094	7749.76	5617.26	0.46428	1.7389e-05	4.4951e-05
CC77DRAFT_1023106	2213.42	2981.86	-0.42993	1.0502e-12	4.2452e-12
CC77DRAFT_1023121	12.8094	42.5027	-1.7304	3.0158e-07	9.0241e-07
CC77DRAFT_1023138	384.636	491.644	-0.35412	0.00012654	0.00030163
CC77DRAFT_1023141	877.146	314.781	1.4785	1.8993e-65	2.5986e-64
CC77DRAFT_1023146	310.855	206.534	0.58986	1.3325e-07	4.1026e-07
CC77DRAFT_1023197	384.422	1479.71	-1.9445	1.1296e-135	3.5169e-134
CC77DRAFT_1023211	196.197	838.419	-2.0954	2.0948e-108	4.8795e-107
CC77DRAFT_1023218	3080.61	1372.06	1.1669	3.1253e-78	5.1744e-77
CC77DRAFT_1023227	406.93	290.886	0.48433	1.7089e-06	4.8111e-06
CC77DRAFT_1023249	97.9918	405.296	-2.0482	9.6617e-62	1.2534e-60
CC77DRAFT_1023269	13582.2	18575.1	-0.45165	3.4778e-07	1.0353e-06
CC77DRAFT_1023270	1486.23	882.444	0.75208	3.0008e-27	2.0214e-26
CC77DRAFT_1023273	29.1823	71.3221	-1.2893	1.0839e-07	3.3607e-07
CC77DRAFT_1023281	274.167	1217.56	-2.1509	2.1804e-117	5.5554e-116
CC77DRAFT_1023284	5.53677	14.8706	-1.4253	0.010384	0.019421
CC77DRAFT_1023324	74.8994	14529.3	-7.5998	0	0
CC77DRAFT_1023330	246.399	683.741	-1.4725	7.3076e-55	8.5895e-54
CC77DRAFT_1023350	899.676	485.609	0.88961	9.7716e-29	6.8087e-28
CC77DRAFT_1023379	29.1192	70.1377	-1.2682	3.3361e-05	8.4055e-05
CC77DRAFT_1023397	0.363047	4.13104	-3.5083	0.028182	0.048904
CC77DRAFT_1023401	113.312	367.234	-1.6964	1.1436e-43	1.1152e-42
CC77DRAFT_1023409	119.295	75.3111	0.6636	0.00015313	0.00036218
CC77DRAFT_1023412	525.114	938.435	-0.83763	9.6122e-23	5.6543e-22
CC77DRAFT_1023423	43.6963	184.229	-2.0759	9.6001e-29	6.6928e-28
CC77DRAFT_1023425	246.75	342.327	-0.47233	1.0412e-05	2.7501e-05
CC77DRAFT_1023430	11987.6	28160.8	-1.2321	2.4129e-119	6.3116e-118
CC77DRAFT_1023456	2614.3	6667.55	-1.3507	1.1912e-121	3.2078e-120
CC77DRAFT_1023469	3.095	19.0291	-2.6202	9.4983e-06	2.516e-05
CC77DRAFT_1023483	9.24402	426.508	-5.5279	1.3252e-180	5.9562e-179
CC77DRAFT_1023491	331.739	511.215	-0.62388	2.7029e-11	1.0232e-10
CC77DRAFT_1023509	176.287	106.243	0.73055	7.9112e-07	2.2899e-06
CC77DRAFT_1023519	130.196	173.564	-0.41478	0.0035244	0.0070704
CC77DRAFT_1023527	1010.19	724.34	0.47989	1.7518e-07	5.3413e-07
CC77DRAFT_1023530	934.33	617.534	0.59741	2.386e-14	1.0307e-13
CC77DRAFT_1023533	1388.08	1968.62	-0.50409	7.0744e-15	3.1204e-14
CC77DRAFT_1023534	110.138	176.225	-0.6781	2.9873e-06	8.2826e-06
CC77DRAFT_1023551	6690.42	6021.54	0.15196	0.017296	0.031057
CC77DRAFT_1023564	1335.57	3234.11	-1.2759	1.9575e-92	3.8208e-91
CC77DRAFT_1023565	529.093	444.105	0.25262	0.0040765	0.0081042
CC77DRAFT_1023575	276.218	165.309	0.74064	1.0982e-09	3.8447e-09
CC77DRAFT_1023576	590.368	890.713	-0.59334	3.0307e-11	1.1439e-10
CC77DRAFT_1023584	244.571	619.276	-1.3403	6.3618e-44	6.2324e-43
CC77DRAFT_1023590	5.5667	26.9571	-2.2758	1.1411e-06	3.2587e-06
CC77DRAFT_1023594	707.954	569.416	0.31417	0.00010193	0.00024545
CC77DRAFT_1023608	310.14	1647.52	-2.4093	3.7173e-199	2.0631e-197
CC77DRAFT_1023614	266.307	163.685	0.70216	3.9744e-06	1.0899e-05
CC77DRAFT_1023617	227.942	277.032	-0.28139	0.028238	0.048995
CC77DRAFT_1023622	206.02	104.332	0.9816	4.0197e-12	1.5866e-11
CC77DRAFT_1023624	203.938	362.919	-0.83152	3.4547e-14	1.4843e-13
CC77DRAFT_1023625	13.2557	280.164	-4.4016	7.9699e-107	1.8364e-105
CC77DRAFT_1023628	863.419	1809.06	-1.0671	7.61e-55	8.9366e-54
CC77DRAFT_1023632	309.745	213.634	0.53594	1.694e-06	4.7702e-06
CC77DRAFT_1023636	231.619	306.789	-0.40549	0.00030474	0.00069689
CC77DRAFT_1023638	196.493	419.211	-1.0932	2.4165e-24	1.501e-23
CC77DRAFT_1023643	922.158	756.336	0.28599	0.00014663	0.00034739
CC77DRAFT_1023647	2055.83	1401.9	0.55235	9.3053e-18	4.5791e-17
CC77DRAFT_1023678	667.789	567.035	0.23595	0.0037402	0.007474
CC77DRAFT_1023712	482.611	252.841	0.93263	4.6651e-21	2.5757e-20
CC77DRAFT_1023722	55.4036	31.2978	0.82392	0.0011793	0.0025198
CC77DRAFT_1023734	3704.04	2649.39	0.48344	1.9144e-16	8.9976e-16
CC77DRAFT_1023745	459.784	782.189	-0.76656	7.1944e-20	3.8091e-19
CC77DRAFT_1023749	1892.85	1541.97	0.29579	5.1113e-06	1.3903e-05
CC77DRAFT_1023754	820.613	673.397	0.28524	0.00024172	0.0005606
CC77DRAFT_1023765	229.519	161.875	0.50373	7.0433e-05	0.00017188
CC77DRAFT_1023768	256.024	707.295	-1.466	8.3304e-56	9.9381e-55
CC77DRAFT_1023778	598.258	371.993	0.68549	1.3828e-14	6.0263e-14
CC77DRAFT_1023786	110.32	524.474	-2.2492	1.8261e-85	3.274e-84
CC77DRAFT_1023792	584.186	781.239	-0.41934	1.9896e-07	6.0397e-07
CC77DRAFT_1023797	362.64	218.908	0.72821	1.3074e-11	5.0437e-11
CC77DRAFT_1023798	5661.74	1953.22	1.5354	4.1273e-149	1.4395e-147
CC77DRAFT_1023804	877.022	265.053	1.7263	3.165e-84	5.5957e-83
CC77DRAFT_1023807	540.288	466.311	0.21244	0.018083	0.03237
CC77DRAFT_1023817	41.8589	20.1086	1.0577	0.00050642	0.0011329
CC77DRAFT_1023818	573.468	297.244	0.94807	2.9702e-24	1.8361e-23
CC77DRAFT_1023820	27803.7	14320.9	0.95715	1.9928e-45	2.0046e-44
CC77DRAFT_1023822	75.753	174.154	-1.201	4.4473e-14	1.9018e-13
CC77DRAFT_1023835	518.032	1820.09	-1.8129	2.7781e-135	8.6075e-134
CC77DRAFT_1023836	137.403	481.344	-1.8087	2.2884e-58	2.8251e-57
CC77DRAFT_1023838	1330.75	777.533	0.77526	2.7449e-27	1.852e-26
CC77DRAFT_1023842	88.809	287.678	-1.6957	2.1205e-35	1.7452e-34
CC77DRAFT_1023857	1086.22	515.395	1.0756	8.7715e-44	8.5668e-43
CC77DRAFT_1023860	58.5961	94.5967	-0.69098	0.00066236	0.001463
CC77DRAFT_1023891	400.519	214.665	0.89979	5.4934e-17	2.6332e-16
CC77DRAFT_1023897	65.2208	137.756	-1.0787	7.9132e-08	2.477e-07
CC77DRAFT_1023903	11.9064	35.5494	-1.5781	8.256e-06	2.2002e-05
CC77DRAFT_1023905	11.976	32.7291	-1.4504	6.3651e-05	0.00015601
CC77DRAFT_1023909	11.1503	44.0309	-1.9814	6.2502e-09	2.1029e-08
CC77DRAFT_1023915	262.492	1011.79	-1.9466	2.918e-109	6.847e-108
CC77DRAFT_1023916	284.521	389.901	-0.45457	8.5518e-06	2.2752e-05
CC77DRAFT_1023920	4383.14	2748.68	0.67323	2.4586e-31	1.8267e-30
CC77DRAFT_1023931	13664.2	11535.1	0.24437	4.7313e-06	1.291e-05
CC77DRAFT_1023942	3680.38	2777.49	0.40607	1.919e-08	6.273e-08
CC77DRAFT_1023945	116.488	503.692	-2.1124	7.1154e-76	1.1382e-74
CC77DRAFT_1023947	479.706	403.338	0.25016	0.0052811	0.010338
CC77DRAFT_1023964	2468.78	5208.07	-1.077	1.0678e-76	1.7363e-75
CC77DRAFT_1023969	128.836	179.979	-0.4823	0.00054743	0.0012202
CC77DRAFT_1023971	1405.71	1983.3	-0.49661	1.2135e-14	5.3012e-14
CC77DRAFT_1023991	45.0861	678.344	-3.9113	1.257e-202	7.2605e-201
CC77DRAFT_1023996	2.86468	9.14962	-1.6753	0.025184	0.044055
CC77DRAFT_1024007	89.1056	122.64	-0.46084	0.0065908	0.012726
CC77DRAFT_1024028	1842.5	627.309	1.5544	2.8046e-106	6.4043e-105
CC77DRAFT_1024030	1187.18	1456.21	-0.29468	1.38e-05	3.5996e-05
CC77DRAFT_1024044	2566.37	1653.99	0.63378	2.1101e-24	1.3139e-23
CC77DRAFT_1024046	30.3176	63.9141	-1.076	0.00053903	0.0012021
CC77DRAFT_1024048	4.21407	12.5509	-1.5745	0.01162	0.021553
CC77DRAFT_1024069	57.3502	7.42553	2.9492	1.5098e-17	7.3616e-17
CC77DRAFT_1024071	144.309	241.265	-0.74146	9.5952e-09	3.1955e-08
CC77DRAFT_1024075	116.654	79.3197	0.55649	0.0011522	0.0024664
CC77DRAFT_1024082	4270.29	1048.39	2.0262	3.1882e-65	4.3527e-64
CC77DRAFT_1024083	913.831	1047.13	-0.19644	0.0057424	0.011184
CC77DRAFT_1024092	530.224	888.387	-0.74459	1.2258e-20	6.664e-20
CC77DRAFT_1024093	72.5285	102.638	-0.50094	0.017254	0.030986
CC77DRAFT_1024095	825.098	1364.78	-0.72603	2.7674e-24	1.7148e-23
CC77DRAFT_1024115	361.354	540.546	-0.581	1.6742e-10	6.1042e-10
CC77DRAFT_1024129	106.889	68.6937	0.63786	0.0021722	0.0044903
CC77DRAFT_1024138	214.227	788.446	-1.8799	1.563e-88	2.9212e-87
CC77DRAFT_1024141	692.632	960.747	-0.47207	4.0888e-10	1.462e-09
CC77DRAFT_1024144	880.038	601.255	0.54959	1.0437e-08	3.4623e-08
CC77DRAFT_1024157	7.79834	26.963	-1.7897	1.8731e-05	4.8245e-05
CC77DRAFT_1024163	490.642	374.392	0.39012	2.3322e-05	5.9528e-05
CC77DRAFT_1024192	79.8499	112.701	-0.49714	0.0051467	0.010098
CC77DRAFT_1024207	1743.19	4190.58	-1.2654	2.228e-42	2.1098e-41
CC77DRAFT_1024209	32.9058	734.533	-4.4804	3.5422e-131	1.0347e-129
CC77DRAFT_1024212	86.351	130.788	-0.59894	0.00026088	0.00060175
CC77DRAFT_1024213	181.805	101.467	0.84138	1.1084e-08	3.6691e-08
CC77DRAFT_1024240	750.354	240.56	1.6412	3.1399e-70	4.5859e-69
CC77DRAFT_1024250	39.4797	110.589	-1.486	1.5144e-13	6.3443e-13
CC77DRAFT_1024255	125.864	1145.75	-3.1863	1.0013e-234	7.0617e-233
CC77DRAFT_1024259	45.7347	74.4794	-0.70355	0.020502	0.036394
CC77DRAFT_1024263	74.2969	679.392	-3.1929	1.6737e-67	2.3529e-66
CC77DRAFT_1024266	337.224	266.443	0.33988	0.0013635	0.0028942
CC77DRAFT_1024270	162.954	126.957	0.36012	0.010582	0.019763
CC77DRAFT_1024280	657.421	548.201	0.26211	0.0015505	0.0032676
CC77DRAFT_1024281	452.02	175.663	1.3636	6.3452e-37	5.4287e-36
CC77DRAFT_1024292	94.1474	49.648	0.92318	5.1277e-06	1.3944e-05
CC77DRAFT_1024295	1183.68	651.052	0.86243	4.8831e-31	3.5968e-30
CC77DRAFT_1024326	985.823	1525.5	-0.62988	6.48e-20	3.4394e-19
CC77DRAFT_1024334	48.358	69.0376	-0.51363	0.020864	0.036962
CC77DRAFT_1024347	65.1622	31.5604	1.0459	8.8365e-05	0.00021363
CC77DRAFT_1024348	570.805	382.472	0.57764	1.4784e-10	5.4045e-10
CC77DRAFT_1024355	310.635	218.383	0.50836	7.2618e-06	1.949e-05
CC77DRAFT_1024365	1811.27	777.913	1.2193	2.9284e-69	4.2382e-68
CC77DRAFT_1024385	53.667	472.136	-3.1371	1.517e-120	4.001e-119
CC77DRAFT_1024401	1522.07	1002.54	0.60237	1.1456e-18	5.8192e-18
CC77DRAFT_1024403	87.8949	184.198	-1.0674	1.6151e-12	6.467e-12
CC77DRAFT_1024407	8.68187	1.47629	2.556	0.003535	0.0070893
CC77DRAFT_1024410	79.3008	399.996	-2.3346	6.0892e-47	6.2684e-46
CC77DRAFT_1024414	424.572	352.516	0.26832	0.0052541	0.010291
CC77DRAFT_1024415	4367.18	7228.66	-0.72702	2.9849e-24	1.8443e-23
CC77DRAFT_1024418	732.747	479.268	0.61248	1.6815e-13	7.033e-13
CC77DRAFT_1024420	42.2279	140.921	-1.7386	1.9813e-20	1.0717e-19
CC77DRAFT_1024428	187.539	294.243	-0.64982	2.2818e-08	7.417e-08
CC77DRAFT_1024435	523.079	328.355	0.67177	7.5521e-13	3.0741e-12
CC77DRAFT_1024444	120.644	91.8882	0.3928	0.01583	0.028586
CC77DRAFT_1024451	174.088	95.3627	0.86832	3.4231e-07	1.0197e-06
CC77DRAFT_1024470	1601.81	2326.39	-0.53839	1.0623e-17	5.2215e-17
CC77DRAFT_1024479	4162.56	2163.4	0.94417	2.249e-57	2.742e-56
CC77DRAFT_1024482	693.533	1020.94	-0.55786	1.5073e-13	6.3187e-13
CC77DRAFT_1024496	196.394	2369.4	-3.5927	0	0
CC77DRAFT_1024500	575.744	409.014	0.49328	3.6214e-08	1.1624e-07
CC77DRAFT_1024515	115.462	79.2148	0.54357	0.0016765	0.0035134
CC77DRAFT_1024523	405.543	837.132	-1.0456	2.0164e-35	1.6606e-34
CC77DRAFT_1024530	640.938	868.753	-0.43876	1.7017e-08	5.5814e-08
CC77DRAFT_1024536	274.648	222.351	0.30475	0.0082757	0.015765
CC77DRAFT_1024545	15.2681	42.441	-1.4749	5.7432e-05	0.00014142
CC77DRAFT_1024554	1589.86	1394.23	0.18943	0.0043591	0.0086264
CC77DRAFT_1024559	45395.4	71439.6	-0.65418	9.1197e-37	7.7609e-36
CC77DRAFT_1024565	233.311	360.987	-0.62969	4.5208e-09	1.5352e-08
CC77DRAFT_1024567	1.34938	15.2761	-3.5009	3.9627e-06	1.0869e-05
CC77DRAFT_1024573	9.4444	321.63	-5.0898	5.3577e-134	1.6401e-132
CC77DRAFT_1024585	48.386	359.681	-2.8941	9.4732e-87	1.7374e-85
CC77DRAFT_1024589	238.106	159.257	0.58025	3.7093e-06	1.0204e-05
CC77DRAFT_1024600	376.757	191.492	0.97635	8.3983e-19	4.2778e-18
CC77DRAFT_1024601	558.899	320.009	0.80448	2.6101e-18	1.311e-17
CC77DRAFT_1024609	2821.07	1048.46	1.428	7.6305e-34	6.0125e-33
CC77DRAFT_1024610	512.704	424.714	0.27163	0.0025239	0.0051738
CC77DRAFT_1024629	414.212	265.26	0.64296	2.4562e-10	8.8796e-10
CC77DRAFT_1024631	185.17	284.743	-0.62081	1.3839e-07	4.2597e-07
CC77DRAFT_1024645	1981.72	1042.78	0.92632	4.4231e-44	4.3432e-43
CC77DRAFT_1024651	491.079	408.292	0.26635	0.0037985	0.0075857
CC77DRAFT_1024652	195.228	239.013	-0.29193	0.01574	0.028447
CC77DRAFT_1024653	257.641	188.381	0.45171	0.00018215	0.00042688
CC77DRAFT_1024654	147.347	211.804	-0.52351	7.3202e-05	0.00017836
CC77DRAFT_1024667	1413.72	1049.23	0.43016	5.1425e-10	1.8301e-09
CC77DRAFT_1024668	191.955	297.952	-0.63431	3.5917e-08	1.1531e-07
CC77DRAFT_1024684	2.76838	16.4243	-2.5687	0.014669	0.026675
CC77DRAFT_1024708	125.911	86.4503	0.54247	0.00085278	0.0018554
CC77DRAFT_1024724	283.601	225.566	0.33031	0.0040708	0.0080977
CC77DRAFT_1024729	0.726093	4.95687	-2.7712	0.026267	0.045843
CC77DRAFT_1024730	573.711	1781.73	-1.6349	5.8198e-113	1.4259e-111
CC77DRAFT_1024747	4514.02	3695.39	0.28868	0.00015078	0.00035702
CC77DRAFT_1024752	574.284	19943.1	-5.118	0	0
CC77DRAFT_1024765	9.40471	322.033	-5.0977	2.4746e-134	7.5933e-133
CC77DRAFT_1024768	47.8909	80.5149	-0.7495	0.0003356	0.00076335
CC77DRAFT_1024786	23.2623	12.7977	0.86211	0.027156	0.047297
CC77DRAFT_1024789	11.0163	4.11342	1.4212	0.028078	0.048731
CC77DRAFT_1024801	600.428	923.511	-0.62114	1.0091e-15	4.6135e-15
CC77DRAFT_1024809	708.577	367.19	0.9484	3.254e-11	1.226e-10
CC77DRAFT_1024812	25.8647	74.9673	-1.5353	3.6085e-10	1.2939e-09
CC77DRAFT_1024826	922.821	304.667	1.5988	6.5582e-77	1.0733e-75
CC77DRAFT_1024828	752.683	1901.16	-1.3368	2.0491e-57	2.5006e-56
CC77DRAFT_1024829	10.2239	53.1894	-2.3792	4.7711e-13	1.9596e-12
CC77DRAFT_1024849	1081.09	2046.24	-0.92049	6.3981e-44	6.2632e-43
CC77DRAFT_1024850	4708.34	3305.07	0.51054	6.2278e-19	3.1901e-18
CC77DRAFT_1024853	436.072	544.968	-0.3216	0.00022122	0.00051464
CC77DRAFT_1024864	92.2287	123.682	-0.42334	0.013053	0.023957
CC77DRAFT_1024874	23464.8	7055.99	1.7336	7.2022e-166	2.8463e-164
CC77DRAFT_1024882	4074.27	2752.81	0.56564	2.4932e-22	1.4492e-21
CC77DRAFT_1024916	289.397	641.394	-1.1482	3.2271e-35	2.6457e-34
CC77DRAFT_1024932	26.641	43.0562	-0.69257	0.01415	0.025815
CC77DRAFT_1024939	30.7952	95.835	-1.6378	2.2251e-13	9.2487e-13
CC77DRAFT_1024941	54.7835	196.045	-1.8394	3.5829e-29	2.531e-28
CC77DRAFT_1024942	111.227	476.761	-2.0998	1.5674e-72	2.3819e-71
CC77DRAFT_1024951	14.3982	91.9499	-2.675	5.1942e-24	3.1694e-23
CC77DRAFT_1024969	323.969	191.008	0.76222	2.3793e-08	7.7263e-08
CC77DRAFT_1024985	369.165	439.939	-0.25304	0.0077309	0.01478
CC77DRAFT_1024987	148.381	27.3509	2.4396	7.3697e-34	5.8143e-33
CC77DRAFT_1024988	12.503	42.8809	-1.7781	1.4911e-07	4.5764e-07
CC77DRAFT_1024994	1932.42	1280.87	0.59329	1.1559e-19	6.0672e-19
CC77DRAFT_1024999	628.219	813.741	-0.3733	2.2409e-06	6.2635e-06
CC77DRAFT_1025005	55.6131	184.283	-1.7284	3.3454e-25	2.1277e-24
CC77DRAFT_1025015	82.2644	135.604	-0.72106	2.5227e-05	6.416e-05
CC77DRAFT_1025018	1682.99	3336.82	-0.98745	1.6031e-58	1.9829e-57
CC77DRAFT_1025038	76.6496	43.6371	0.81272	0.00020646	0.00048173
CC77DRAFT_1025043	357.44	759.647	-1.0876	2.2197e-35	1.8245e-34
CC77DRAFT_1025053	1114.15	1769.13	-0.66709	3.8538e-07	1.1427e-06
CC77DRAFT_1025069	151.432	269.974	-0.83415	1.3671e-11	5.2641e-11
CC77DRAFT_1025070	822.44	1042.24	-0.3417	0.00029344	0.00067226
CC77DRAFT_1025076	1260.82	1015.55	0.31211	8.4077e-06	2.2383e-05
CC77DRAFT_1025097	596.303	1393.23	-1.2243	4.8292e-61	6.208e-60
CC77DRAFT_1025099	381.72	255.648	0.57835	6.6796e-07	1.9454e-06
CC77DRAFT_1025110	100.49	156.413	-0.6383	0.00024605	0.00056972
CC77DRAFT_1025111	260.855	198.188	0.39638	0.00093808	0.0020289
CC77DRAFT_1025123	11.8361	25.1713	-1.0886	0.006572	0.012692
CC77DRAFT_1025144	1863.76	1281.98	0.53985	1.5369e-16	7.2474e-16
CC77DRAFT_1025147	1321.88	1028.88	0.36152	2.3075e-07	6.9633e-07
CC77DRAFT_1025151	235.621	326.228	-0.46941	2.0002e-05	5.1354e-05
CC77DRAFT_1025159	950.861	2107.33	-1.1481	5.4193e-66	7.4949e-65
CC77DRAFT_1025165	56.3685	86.8705	-0.62398	0.0017614	0.0036811
CC77DRAFT_1025167	6248.62	1997.13	1.6456	3.5226e-172	1.4889e-170
CC77DRAFT_1025176	279.743	230.274	0.28075	0.011178	0.02079
CC77DRAFT_1025180	3757.72	4268.21	-0.18377	0.0011765	0.0025144
CC77DRAFT_1025198	576.371	331.031	0.80003	1.8857e-16	8.8659e-16
CC77DRAFT_1025203	526.525	88.389	2.5746	2.0794e-105	4.6813e-104
CC77DRAFT_1025204	8002.26	21368.3	-1.417	7.5983e-153	2.7792e-151
CC77DRAFT_1025205	13644.1	18563.2	-0.44417	3.1092e-17	1.4988e-16
CC77DRAFT_1025216	299.817	416.638	-0.47471	1.9222e-06	5.3904e-06
CC77DRAFT_1025225	224.243	71.9549	1.6399	2.989e-28	2.0569e-27
CC77DRAFT_1025237	198.032	155.95	0.34465	0.0093795	0.017686
CC77DRAFT_1025239	531.061	667.519	-0.32993	5.4782e-05	0.0001351
CC77DRAFT_1025266	35.7568	90.3237	-1.3369	1.4108e-09	4.9179e-09
CC77DRAFT_1025284	943.745	702.805	0.42527	2.3031e-08	7.4806e-08
CC77DRAFT_1025317	198.101	142.416	0.47613	0.00033903	0.00077088
CC77DRAFT_1025319	249.1	208.493	0.25672	0.027484	0.047784
CC77DRAFT_1025328	2098.72	5649.11	-1.4285	1.731e-68	2.4855e-67
CC77DRAFT_1025369	11074.2	2440.35	2.182	8.40580000024411e-314	8.86780000000213e-312
CC77DRAFT_1025374	262.936	178.045	0.56247	1.2207e-05	3.1995e-05
CC77DRAFT_1025377	844.404	411.74	1.0362	9.6546e-21	5.2735e-20
CC77DRAFT_1025379	681.582	523.766	0.37996	0.00044677	0.0010055
CC77DRAFT_1025382	24.6084	39.8568	-0.69567	0.016615	0.029902
CC77DRAFT_1025393	462.847	252.734	0.87292	3.6712e-18	1.8335e-17
CC77DRAFT_1025396	40.762	18.2983	1.1555	0.00024456	0.00056666
CC77DRAFT_1025407	172.859	42.9983	2.0072	1.6809e-21	9.4356e-21
CC77DRAFT_1025409	3624.94	584.095	2.6337	0	0
CC77DRAFT_1025411	1107.18	943.506	0.23079	0.0013491	0.0028658
CC77DRAFT_1025433	216.116	148.552	0.54084	2.7752e-05	7.0358e-05
CC77DRAFT_1025444	100.05	56.7219	0.81875	2.9182e-05	7.3852e-05
CC77DRAFT_1025450	209.619	267.686	-0.35277	0.0026091	0.0053357
CC77DRAFT_1025469	129.103	165.657	-0.35968	0.014289	0.026046
CC77DRAFT_1025475	780.492	277.868	1.49	9.0676e-62	1.1787e-60
CC77DRAFT_1025493	970.305	527.513	0.87923	3.4358e-29	2.4298e-28
CC77DRAFT_1025500	1225.23	1025.1	0.25728	0.00023113	0.00053673
CC77DRAFT_1025511	198.112	257.904	-0.38052	0.0013582	0.0028837
CC77DRAFT_1025513	633.255	358.225	0.82192	2.3089e-17	1.1198e-16
CC77DRAFT_1025528	47.494	66.7962	-0.49202	0.026833	0.046768
CC77DRAFT_1025531	223.77	175.3	0.35219	0.0080562	0.015365
CC77DRAFT_1025532	951.284	761.456	0.32112	0.027364	0.047615
CC77DRAFT_1025540	504.386	843.691	-0.74219	6.1888e-20	3.2903e-19
CC77DRAFT_1025548	187.167	278.715	-0.57446	1.5024e-06	4.2468e-06
CC77DRAFT_1025557	315.675	441.534	-0.48408	6.225e-07	1.8184e-06
CC77DRAFT_1025572	320.304	491.845	-0.61876	7.7565e-11	2.8683e-10
CC77DRAFT_1025577	294.426	510.368	-0.79363	1.5675e-16	7.3887e-16
CC77DRAFT_1025600	0.689657	5.66022	-3.0369	0.013447	0.024631
CC77DRAFT_1025602	2.10216	47.151	-4.4873	7.7948e-21	4.2649e-20
CC77DRAFT_1025621	124.503	178.863	-0.52267	0.00024509	0.0005678
CC77DRAFT_1025632	1.41575	20.1449	-3.8308	0.0001115	0.00026733
CC77DRAFT_1025634	403.408	301.452	0.42031	2.4369e-05	6.2102e-05
CC77DRAFT_1025638	108.445	436.384	-2.0086	1.0764e-63	1.4388e-62
CC77DRAFT_1025641	310.979	249.532	0.31759	0.0092989	0.017557
CC77DRAFT_1025667	295.431	429.152	-0.53867	5.1488e-08	1.6345e-07
CC77DRAFT_1025674	775.532	429.445	0.85271	2.3952e-24	1.4886e-23
CC77DRAFT_1025678	633.507	479.485	0.40188	0.0124	0.022864
CC77DRAFT_1025696	2.16852	9.31617	-2.103	0.0067668	0.013048
CC77DRAFT_1025698	116.868	258.639	-1.1461	3.4587e-18	1.73e-17
CC77DRAFT_1025707	151.945	220.912	-0.53992	0.0014228	0.003012
CC77DRAFT_1025708	1103.14	161.987	2.7677	1.0194e-195	5.5374e-194
CC77DRAFT_1025711	1926.73	1089.98	0.82185	4.5339e-35	3.7028e-34
CC77DRAFT_1025726	1128.32	5763.64	-2.3528	2.63590000000128e-312	2.73550000000001e-310
CC77DRAFT_1025731	1516.69	482.335	1.6528	2.3821e-106	5.4494e-105
CC77DRAFT_1025741	430.452	4527.89	-3.3949	0	0
CC77DRAFT_1025747	136.929	364.219	-1.4114	1.0437e-32	8.0068e-32
CC77DRAFT_1025748	559.907	474.75	0.23802	0.0062427	0.012105
CC77DRAFT_1025749	564.952	168.228	1.7477	1.1591e-63	1.5461e-62
CC77DRAFT_1025751	29.1127	60.0476	-1.0445	5.2945e-05	0.00013075
CC77DRAFT_1025755	239.269	184.081	0.37829	0.0048405	0.0095236
CC77DRAFT_1025767	393.857	157.225	1.3248	9.0903e-32	6.8177e-31
CC77DRAFT_1025775	8.68187	25.8932	-1.5765	0.00025934	0.00059864
CC77DRAFT_1025782	192.32	146.342	0.39416	0.0036763	0.0073554
CC77DRAFT_1025793	71.6983	111.661	-0.63911	0.00028775	0.00065981
CC77DRAFT_1025799	589.742	498.475	0.24256	0.004199	0.0083295
CC77DRAFT_1025816	16.2974	92.7326	-2.5084	3.276e-22	1.8939e-21
CC77DRAFT_1025828	5.85688	20.6974	-1.8212	0.0002294	0.00053291
CC77DRAFT_1025830	3.91739	20.9187	-2.4168	7.2678e-06	1.9498e-05
CC77DRAFT_1025837	650.14	1565.98	-1.2682	1.2958e-60	1.6574e-59
CC77DRAFT_1025844	9.46783	35.516	-1.9074	4.5163e-07	1.3302e-06
CC77DRAFT_1025846	15.3611	30.4877	-0.98894	0.0048835	0.0096037
CC77DRAFT_1025854	7.40861	23.5539	-1.6687	0.00018175	0.00042608
CC77DRAFT_1025859	875.039	457.393	0.93591	2.5417e-30	1.8435e-29
CC77DRAFT_1025877	23.8992	68.5732	-1.5207	4.366e-09	1.4862e-08
CC77DRAFT_1025878	15.434	39.5942	-1.3592	3.6851e-05	9.2436e-05
CC77DRAFT_1025906	88.4434	296.293	-1.7442	5.5328e-38	4.8374e-37
CC77DRAFT_1025908	235.636	504.798	-1.0991	8.0482e-28	5.4939e-27
CC77DRAFT_1025934	64.7276	121.157	-0.90443	4.3892e-07	1.2942e-06
CC77DRAFT_1025935	57.6886	102.056	-0.823	1.2763e-05	3.3405e-05
CC77DRAFT_1025960	2033.58	431.735	2.2358	6.0521e-201	3.4336e-199
CC77DRAFT_1025962	194.785	141.406	0.46204	0.00057103	0.0012686
CC77DRAFT_1025973	357.978	220.473	0.69927	9.1057e-11	3.3574e-10
CC77DRAFT_1025975	265.726	182.614	0.54114	3.7515e-05	9.397e-05
CC77DRAFT_1025988	71.2143	47.872	0.57299	0.010344	0.019361
CC77DRAFT_1026005	1416.95	957.638	0.56524	1.0258e-08	3.4064e-08
CC77DRAFT_1026007	333.541	265.845	0.32728	0.0022604	0.0046629
CC77DRAFT_1026037	163.501	88.3046	0.88874	5.4761e-09	1.8483e-08
CC77DRAFT_1026041	359.915	193.655	0.89417	8.4098e-14	3.5629e-13
CC77DRAFT_1026043	2684.38	1441.84	0.89668	4.7871e-46	4.8575e-45
CC77DRAFT_1026056	36.7978	127.878	-1.7971	1.4879e-19	7.7906e-19
CC77DRAFT_1026058	94.4876	233.817	-1.3072	1.2764e-20	6.933e-20
CC77DRAFT_1026104	252.508	146.685	0.7836	6.6983e-10	2.3712e-09
CC77DRAFT_1026106	863.741	646.102	0.41884	2.0567e-06	5.7586e-06
CC77DRAFT_1026117	200.776	72.3488	1.4725	3.0457e-07	9.105e-07
CC77DRAFT_1026118	3169.77	1116.95	1.5048	4.481e-40	4.0625e-39
CC77DRAFT_1026126	986.254	622.163	0.66467	1.1858e-11	4.5839e-11
CC77DRAFT_1026140	68.0328	746.124	-3.4551	1.1396e-190	5.8187e-189
CC77DRAFT_1026145	4.14445	15.3986	-1.8936	0.0098763	0.018543
CC77DRAFT_1026167	1234.33	587.961	1.0699	2.3875e-29	1.6941e-28
CC77DRAFT_1026173	48.278	249.806	-2.3714	2.6611e-50	2.9058e-49
CC77DRAFT_1026193	67.8538	92.0625	-0.44018	0.019237	0.034315
CC77DRAFT_1026200	1264.93	770.314	0.71554	5.2864e-23	3.1343e-22
CC77DRAFT_1026206	10361.6	5694.35	0.86364	1.2271e-08	4.0466e-08
CC77DRAFT_1026210	134.81	221.212	-0.71451	1.657e-07	5.0674e-07
CC77DRAFT_1026230	315.329	223.942	0.49373	7.4495e-06	1.9961e-05
CC77DRAFT_1026232	61.6885	127.246	-1.0445	5.5627e-09	1.8765e-08
CC77DRAFT_1026246	3750.91	2257.21	0.7327	4.1175e-31	3.0417e-30
CC77DRAFT_1026272	184.22	94.7085	0.95986	1.0278e-10	3.7821e-10
CC77DRAFT_1026275	161.576	214.65	-0.40978	0.0013095	0.002786
CC77DRAFT_1026298	471.417	373.766	0.33487	0.00031136	0.00071164
CC77DRAFT_1026301	593.861	284.203	1.0632	4.3019e-30	3.106e-29
CC77DRAFT_1026303	397.839	276.862	0.52301	2.2914e-07	6.9166e-07
CC77DRAFT_1026305	552.063	802.408	-0.5395	2.4673e-11	9.3597e-11
CC77DRAFT_1026307	1169.59	1552.9	-0.40896	5.2851e-05	0.00013054
CC77DRAFT_1026316	250.761	61.2319	2.034	1.9285e-23	1.1596e-22
CC77DRAFT_1026323	5948.65	3004.02	0.98567	2.5451e-66	3.5352e-65
CC77DRAFT_1026326	134.601	432.967	-1.6856	7.609e-49	8.0941e-48
CC77DRAFT_1026342	444.863	351.262	0.34081	0.0062939	0.012186
CC77DRAFT_1026345	24.0131	47.1088	-0.97218	0.00074078	0.0016256
CC77DRAFT_1026352	1128.39	845.508	0.41637	1.9716e-08	6.4375e-08
CC77DRAFT_1026376	37.9116	74.0014	-0.96491	2.3089e-05	5.897e-05
CC77DRAFT_1026381	716.151	449.215	0.67286	2.2837e-15	1.0254e-14
CC77DRAFT_1026384	33.1263	58.2618	-0.81457	0.0010215	0.0022008
CC77DRAFT_1026387	75.1967	113.297	-0.59137	0.00084326	0.0018363
CC77DRAFT_1026389	192.665	105.239	0.87242	1.0225e-09	3.5859e-09
CC77DRAFT_1026394	14.2616	1.8456	2.95	2.2801e-05	5.8281e-05
CC77DRAFT_1026402	227.558	135.921	0.74347	1.419e-08	4.6659e-08
CC77DRAFT_1026404	598.508	378.021	0.66291	9.4766e-14	4.0069e-13
CC77DRAFT_1026420	68.8004	44.4903	0.62893	0.012812	0.023548
CC77DRAFT_1026421	289.132	419.997	-0.53865	1.1134e-07	3.4479e-07
CC77DRAFT_1026430	2190.91	2675.51	-0.28828	2.6402e-06	7.3457e-06
CC77DRAFT_1026434	159.178	105.309	0.59602	8.1669e-05	0.00019819
CC77DRAFT_1026450	20594.1	12030.7	0.77552	1.2535e-05	3.283e-05
CC77DRAFT_1026452	80.1714	153.605	-0.93807	5.3797e-09	1.8167e-08
CC77DRAFT_1026456	333.969	236.833	0.49585	5.2701e-06	1.4307e-05
CC77DRAFT_1026471	99.42	424.248	-2.0933	5.7441e-66	7.9354e-65
CC77DRAFT_1026480	351.178	292.051	0.26598	0.0093645	0.017665
CC77DRAFT_1026487	339.197	575.324	-0.76225	1.095e-16	5.1882e-16
CC77DRAFT_1026494	784.738	536.354	0.54903	3.4497e-10	1.2394e-09
CC77DRAFT_1026497	252.438	482.497	-0.93459	5.4051e-19	2.7754e-18
CC77DRAFT_1026524	3.2414	22.5263	-2.7969	2.5206e-07	7.5921e-07
CC77DRAFT_1026527	657.196	562.905	0.22343	0.0092444	0.017459
CC77DRAFT_1026549	5.89656	285.914	-5.5996	2.892e-127	8.1494e-126
CC77DRAFT_1026569	343.516	205.369	0.74216	2.8232e-11	1.0675e-10
CC77DRAFT_1026570	192.071	153.35	0.32481	0.014907	0.027059
CC77DRAFT_1026571	34.9494	201.853	-2.53	2.2363e-45	2.2442e-44
CC77DRAFT_1026582	7.75865	18.5451	-1.2572	0.0091273	0.017261
CC77DRAFT_1026584	0.989588	18.5451	-4.2281	2.2529e-08	7.325e-08
CC77DRAFT_1026590	61.4817	118.064	-0.94135	3.4058e-05	8.5682e-05
CC77DRAFT_1026605	1.74236	17.2785	-3.3099	9.2721e-07	2.6705e-06
CC77DRAFT_1026607	29.4588	74.6704	-1.3418	2.1345e-08	6.9526e-08
CC77DRAFT_1026610	2.33897	31.6573	-3.7586	1.5466e-12	6.1945e-12
CC77DRAFT_1026628	468.739	1715.79	-1.872	1.6004e-138	5.082e-137
CC77DRAFT_1026632	74.1707	113.202	-0.60998	0.0006819	0.0015034
CC77DRAFT_1026638	166.243	254.756	-0.61582	6.2535e-07	1.8259e-06
CC77DRAFT_1026661	64.8577	214.652	-1.7266	1.0476e-28	7.2916e-28
CC77DRAFT_1026667	6.65259	0.949256	2.809	0.0068135	0.013126
CC77DRAFT_1026670	175.342	314.655	-0.84361	2.5931e-13	1.0761e-12
CC77DRAFT_1026702	2.04229	10.1244	-2.3096	0.0030688	0.0062102
CC77DRAFT_1026734	19.2421	42.3538	-1.1382	0.00022337	0.00051918
CC77DRAFT_1026749	339.666	277.58	0.29121	0.0052146	0.010222
CC77DRAFT_1026767	1.02277	5.82677	-2.5102	0.022807	0.040156
CC77DRAFT_1026772	86.5091	40.5356	1.0937	2.37e-07	7.1452e-07
CC77DRAFT_1026794	539.911	396.154	0.44666	6.239e-07	1.822e-06
CC77DRAFT_1026830	377.659	281.579	0.42355	4.6371e-05	0.00011494
CC77DRAFT_1026840	126.79	256.876	-1.0186	5.0851e-15	2.2586e-14
CC77DRAFT_1026842	3.88095	14.1418	-1.8655	0.0021976	0.0045399
CC77DRAFT_1026941	109.298	333.804	-1.6107	3.9465e-37	3.3947e-36
CC77DRAFT_1026946	66.8369	43.9967	0.60325	0.0081306	0.015498
CC77DRAFT_1026980	21.4009	5.86108	1.8684	0.0003123	0.00071352
CC77DRAFT_1026988	120.652	52.2058	1.2086	2.8777e-06	7.9892e-06
CC77DRAFT_1026993	337.589	200.545	0.75134	1.9467e-11	7.4243e-11
CC77DRAFT_1027032	836.429	953.012	-0.18825	0.013026	0.023915
CC77DRAFT_1027050	963.185	780.855	0.30276	4.1253e-05	0.00010277
CC77DRAFT_1027110	142.792	195.235	-0.45129	0.00075466	0.0016538
CC77DRAFT_1027147	1272.6	1843.82	-0.53491	3.139e-16	1.4619e-15
CC77DRAFT_1027166	455.712	924.693	-1.0209	1.8757e-18	9.464e-18
CC77DRAFT_1027194	125.71	215.953	-0.78061	7.2471e-09	2.4287e-08
CC77DRAFT_1027246	264.796	138.431	0.93571	2.1481e-13	8.9347e-13
CC77DRAFT_1027247	526.626	709.221	-0.42946	1.4724e-07	4.5213e-07
CC77DRAFT_1027270	818.337	610.493	0.42272	0.0043246	0.0085698
CC77DRAFT_1027399	244.55	2590.57	-3.4051	0	0
CC77DRAFT_1027448	192.073	113.211	0.76265	5.9318e-08	1.8752e-07
CC77DRAFT_1027480	586.192	466.64	0.32906	0.00083089	0.0018109
CC77DRAFT_1027488	787.536	447.98	0.81391	7.6189e-23	4.5005e-22
CC77DRAFT_1027513	1734.1	1059.56	0.71073	9.8457e-26	6.37e-25
CC77DRAFT_1027542	3106.55	1551.08	1.002	7.0152e-50	7.6147e-49
CC77DRAFT_1027550	81.1981	668.389	-3.0412	3.9149e-152	1.4237e-150
CC77DRAFT_1027567	3.16136	10.0362	-1.6666	0.01625	0.029286
CC77DRAFT_1027569	867.566	424.661	1.0307	1.4331e-35	1.184e-34
CC77DRAFT_1027587	16.5934	77.6425	-2.2262	8.7865e-13	3.564e-12
CC77DRAFT_1027755	2586.94	1737.69	0.57408	4.6597e-18	2.3207e-17
CC77DRAFT_1027758	321.226	216.131	0.57168	2.0692e-07	6.2696e-07
CC77DRAFT_1027764	532.162	1473.46	-1.4693	6.1789e-86	1.1156e-84
CC77DRAFT_1027787	1327.81	1699.54	-0.35609	7.9991e-08	2.5027e-07
CC77DRAFT_1027835	224.541	273.328	-0.28365	0.013521	0.024755
CC77DRAFT_1027863	31.1777	54.018	-0.79293	0.008485	0.016127
CC77DRAFT_1027880	44.6228	25.4631	0.80937	0.0033534	0.0067497
CC77DRAFT_1027882	283.897	204.017	0.47668	3.0083e-05	7.5982e-05
CC77DRAFT_1027896	1418.68	789.586	0.84538	1.6427e-32	1.2564e-31
CC77DRAFT_1027901	783.439	525.101	0.57723	1.4852e-12	5.9544e-12
CC77DRAFT_1027903	975.064	376.801	1.3717	2.7304e-61	3.5277e-60
CC77DRAFT_1027908	1511.09	1141.7	0.4044	2.2528e-09	7.7595e-09
CC77DRAFT_1027947	923.825	2428.14	-1.3942	7.3181e-98	1.5289e-96
CC77DRAFT_1027950	31.0775	67.7171	-1.1236	2.5935e-06	7.2206e-06
CC77DRAFT_1027966	69.3886	130.455	-0.91078	1.4712e-07	4.5196e-07
CC77DRAFT_1027977	118.715	230.14	-0.95501	2.3397e-12	9.3188e-12
CC77DRAFT_1027991	474.897	889.579	-0.90551	8.1584e-29	5.697e-28
CC77DRAFT_1027993	111.54	24.8549	2.166	1.0669e-22	6.27e-22
CC77DRAFT_1028011	90.4361	192.219	-1.0878	4.6743e-08	1.4876e-07
CC77DRAFT_1028021	12.596	23.4667	-0.89765	0.027224	0.047399
CC77DRAFT_1028041	1204.17	3654.18	-1.6015	9.1535e-143	2.996e-141
CC77DRAFT_1028045	179.379	1075.81	-2.5843	2.4763e-171	1.0296e-169
CC77DRAFT_1028092	171.356	419.514	-1.2917	3.4735e-26	2.2785e-25
CC77DRAFT_1028115	381.493	213.046	0.84049	3.9227e-15	1.7484e-14
CC77DRAFT_1028121	1050.72	618.374	0.76482	4.5793e-24	2.8036e-23
CC77DRAFT_1028132	8677.03	9477.42	-0.12729	0.019418	0.034614
CC77DRAFT_1028144	75.5058	37.7662	0.99949	7.9963e-06	2.1332e-05
CC77DRAFT_1028146	119.21	290.103	-1.2831	1.3511e-23	8.1736e-23
CC77DRAFT_1028162	378.528	1364.56	-1.85	1.0334e-120	2.7425e-119
CC77DRAFT_1028212	4438.2	27002	-2.605	0	0
CC77DRAFT_1028215	1382.39	758.786	0.8654	6.0075e-34	4.7543e-33
CC77DRAFT_1028223	95.6288	71.6306	0.41687	0.024571	0.043037
CC77DRAFT_1028232	658.508	7327.14	-3.476	0	0
CC77DRAFT_1028303	362.993	304.674	0.25268	0.014963	0.02714
CC77DRAFT_1028344	397.012	214.172	0.89041	3.0484e-17	1.4701e-16
CC77DRAFT_1028346	786.848	337.081	1.223	1.0939e-34	8.8434e-34
CC77DRAFT_1028363	134.207	87.0635	0.62432	0.00011995	0.00028651
CC77DRAFT_1028402	2166.4	1018.05	1.0895	1.4336e-17	7.0007e-17
CC77DRAFT_1028405	152.232	222.967	-0.55056	2.0558e-05	5.2718e-05
CC77DRAFT_1028440	938.96	3992.98	-2.0883	4.4799e-232	3.0745e-230
CC77DRAFT_1028462	1370.24	786.882	0.80021	9.3356e-25	5.8762e-24
CC77DRAFT_1028464	5266.07	3173.06	0.73085	1.6849e-37	1.4591e-36
CC77DRAFT_1028499	3202.1	1159.34	1.4657	5.439e-119	1.4162e-117
CC77DRAFT_1028533	313.938	252.198	0.31592	0.0039497	0.0078716
CC77DRAFT_1028550	775.858	284.83	1.4457	2.3682e-58	2.9208e-57
CC77DRAFT_1028551	41.4282	20.5749	1.0097	0.00089424	0.001942
CC77DRAFT_1028554	551.216	367.905	0.58329	3.0449e-10	1.0961e-09
CC77DRAFT_1028558	82.0367	49.3238	0.73399	0.0023052	0.004753
CC77DRAFT_1028612	17778.5	8514.59	1.0621	1.1108e-87	2.049e-86
CC77DRAFT_1028613	2154.77	136.616	3.9793	0	0
CC77DRAFT_1028619	102.063	75.7518	0.43011	0.01582	0.028572
CC77DRAFT_1028621	26.0352	236.314	-3.1822	1.0387e-67	1.465e-66
CC77DRAFT_1028634	2990.86	1798.43	0.73383	1.6113e-18	8.1429e-18
CC77DRAFT_1028639	585.907	762.936	-0.38089	1.8263e-06	5.1328e-06
CC77DRAFT_1028648	1501.27	1118.69	0.42437	4.4206e-10	1.578e-09
CC77DRAFT_1028686	324.287	400.476	-0.30444	0.0023908	0.0049175
CC77DRAFT_1028714	77.7315	483.108	-2.6358	9.6306e-99	2.032e-97
CC77DRAFT_1028716	676.471	313.96	1.1074	2.465e-34	1.974e-33
CC77DRAFT_1028727	37.5343	15.0107	1.3222	9.6896e-05	0.00023377
CC77DRAFT_1028734	449.473	259.613	0.79187	2.2652e-11	8.6083e-11
CC77DRAFT_1028741	252.307	160.072	0.65646	1.226e-05	3.2122e-05
CC77DRAFT_1028751	420.15	155.521	1.4338	7.2554e-38	6.3391e-37
CC77DRAFT_1028774	20.568	10.7582	0.93497	0.028495	0.049408
CC77DRAFT_1028779	746.838	582.942	0.35744	9.2047e-06	2.4423e-05
CC77DRAFT_1028817	394.563	531.477	-0.42975	0.00018988	0.0004441
CC77DRAFT_1028832	1344.34	4357.83	-1.6967	6.8279e-100	1.4624e-98
CC77DRAFT_1028920	22.6058	42.0726	-0.89619	0.0023539	0.0048471
CC77DRAFT_1028922	15.2441	35.3045	-1.2116	0.00051659	0.0011549
CC77DRAFT_1028936	724.249	1248.85	-0.78604	7.0955e-27	4.7372e-26
CC77DRAFT_1028937	13793.9	11025.4	0.3232	1.4159e-09	4.9341e-09
CC77DRAFT_1028964	470.948	324.064	0.53929	1.7014e-08	5.5814e-08
CC77DRAFT_1028972	372.195	317.569	0.22899	0.023046	0.040539
CC77DRAFT_1028986	3493.79	658.838	2.4068	3.4566e-282	3.0016e-280
CC77DRAFT_1029020	432.379	326.902	0.40344	3.7327e-05	9.3574e-05
CC77DRAFT_1029022	278.212	223.967	0.3129	0.0058131	0.011306
CC77DRAFT_1029066	577.5	345.05	0.74302	5.052e-16	2.3315e-15
CC77DRAFT_1029077	169.496	248.815	-0.55382	9.8468e-06	2.6051e-05
CC77DRAFT_1029096	674.404	1008.41	-0.5804	1.0749e-12	4.3406e-12
CC77DRAFT_1029097	692.031	521.073	0.40935	1.0302e-06	2.9572e-06
CC77DRAFT_1029104	19.7476	34.4267	-0.80185	0.013555	0.024806
CC77DRAFT_1029148	216.231	259.572	-0.26356	0.024198	0.04243
CC77DRAFT_1029172	258.854	702.369	-1.4401	1.7232e-45	1.7375e-44
CC77DRAFT_1029252	992.249	695.503	0.51264	1.0398e-11	4.032e-11
CC77DRAFT_1029253	1202.32	725.035	0.7297	3.7661e-23	2.2464e-22
CC77DRAFT_1029262	46.6924	186.951	-2.0014	2.3774e-25	1.5174e-24
CC77DRAFT_1029265	569.153	1194.06	-1.069	8.5437e-45	8.5137e-44
CC77DRAFT_1029312	305.276	462.259	-0.59859	6.5546e-10	2.3222e-09
CC77DRAFT_1029356	456.931	362.575	0.3337	0.00070549	0.001553
CC77DRAFT_1029358	81.0354	124.248	-0.6166	0.00027034	0.00062258
CC77DRAFT_1029367	338.933	443.802	-0.38892	4.3389e-05	0.00010784
CC77DRAFT_1029373	277.205	193.26	0.52041	8.1688e-06	2.1774e-05
CC77DRAFT_1029392	74.7888	38.2051	0.96906	1.9586e-05	5.0316e-05
CC77DRAFT_1029422	536.581	957.127	-0.83491	4.2388e-26	2.7705e-25
CC77DRAFT_1029430	190.833	476.158	-1.3191	1.7961e-21	1.0069e-20
CC77DRAFT_1029434	9.80094	19.995	-1.0286	0.021899	0.03867
CC77DRAFT_1029459	35.803	57.5487	-0.6847	0.0056571	0.011026
CC77DRAFT_1029474	25.5017	99.2284	-1.9602	2.1824e-17	1.0597e-16
CC77DRAFT_1029476	809.174	699.606	0.20991	0.007446	0.014269
CC77DRAFT_1029493	816.428	540.431	0.59521	5.2774e-14	2.2478e-13
CC77DRAFT_1029498	52.358	117.18	-1.1622	2.2253e-09	7.6669e-09
CC77DRAFT_1029499	169.658	925.771	-2.448	2.4087e-145	8.07e-144
CC77DRAFT_1029513	227.321	157.211	0.53203	2.2873e-05	5.8442e-05
CC77DRAFT_1029574	171.92	114.096	0.59149	5.8354e-05	0.00014352
CC77DRAFT_1029582	183.568	375.469	-1.0324	1.6096e-20	8.7247e-20
CC77DRAFT_1029597	66.3776	99.2019	-0.57967	0.0020607	0.0042709
CC77DRAFT_1029614	80.6905	32.3617	1.3181	3.6531e-05	9.1688e-05
CC77DRAFT_1029619	520.875	297.918	0.80602	2.4133e-17	1.1682e-16
CC77DRAFT_1029624	127.907	74.1786	0.78602	3.882e-06	1.0654e-05
CC77DRAFT_1029638	900.19	544.698	0.72477	7.266e-20	3.8438e-19
CC77DRAFT_1029639	166.939	103.945	0.68349	4.3844e-06	1.1995e-05
CC77DRAFT_1029701	415.789	340.676	0.28745	0.0034752	0.0069794
CC77DRAFT_1029707	9.03125	57.5692	-2.6723	1.8262e-15	8.24e-15
CC77DRAFT_1029752	7.7554	24.3817	-1.6525	0.0002126	0.0004955
CC77DRAFT_1029812	3055.83	1730.21	0.82062	7.8603e-41	7.2289e-40
CC77DRAFT_1029825	12.3358	27.9662	-1.1808	0.0018412	0.0038354
CC77DRAFT_1029827	20.6741	78.1843	-1.9191	4.6421e-14	1.9818e-13
CC77DRAFT_1029840	203.598	109.097	0.90011	1.2621e-10	4.6295e-10
CC77DRAFT_1029866	71.7218	48.1189	0.57581	0.0083726	0.015935
CC77DRAFT_1029939	198.178	321.941	-0.7	1.9675e-08	6.4265e-08
CC77DRAFT_1029946	65.9846	31.1391	1.0834	7.705e-06	2.0615e-05
CC77DRAFT_1029959	278.374	377.71	-0.44025	2.2435e-05	5.7368e-05
CC77DRAFT_1030011	135.798	179.946	-0.4061	0.0036618	0.0073288
CC77DRAFT_1030019	1035.21	914.819	0.17837	0.014244	0.025967
CC77DRAFT_1030086	1140.69	510.887	1.1588	3.644e-39	3.2597e-38
CC77DRAFT_1030092	256.635	352.412	-0.45755	1.7279e-05	4.4686e-05
CC77DRAFT_1030099	283.09	174.911	0.69464	3.0863e-09	1.0579e-08
CC77DRAFT_1030101	95.2164	66.04	0.52787	0.0055156	0.010764
CC77DRAFT_1030107	656.421	522.147	0.33016	7.8733e-05	0.00019132
CC77DRAFT_1030159	678.862	507.705	0.41913	5.9459e-07	1.7388e-06
[truncated: 5,371 more rows]
