# Supplementary material for: Transcriptomics Analysis of the Chinese Pear Pathotype of Alternaria alternata Gives Insights into Novel Mechanisms of HSAF Antifungal Activities
Source: Int J Mol Sci. 2018 Jun 22;19(7):1841. doi: 10.3390/ijms19071841 (PMC6073358; doi:10.3390/ijms19071841)
Supplement: Supplementary file 1 [file ijms-19-01841-s001.zip › Table S3 DEGs_GO_enrichment_result_all.xlsx]

## Sheet: Table S7 DEGs_GO_enrichment_res
Table S3 GO enrichment of DEGs
GO_accession	Description	Term_type	Over_represented_pValue	Corrected_pValue	DEG_item	DEG_list	Bg_item	Bg_list	Up	Up_Gene_names	Down	Down_Gene_names
GO:0008150	biological_process	biological_process	0.69539	1	17	29	19351	31503	4	Novel00146,Novel00062,Novel00027,Novel00045	13	Novel00143,Novel00063,Novel00140,Novel00059,Novel00097,Novel00020,Novel00051,Novel00022,Novel00021,Novel00139,Novel00102,Novel00009,Novel00011
GO:0009987	cellular process	biological_process	0.57992	1	12	29	13105	31503	3	Novel00027,Novel00045,Novel00146	9	Novel00009,Novel00011,Novel00097,Novel00140,Novel00102,Novel00139,Novel00143,Novel00022,Novel00051
GO:0008152	metabolic process	biological_process	0.98166	1	9	29	15260	31503	2	Novel00146,Novel00045	7	Novel00143,Novel00140,Novel00102,Novel00059,Novel00009,Novel00011,Novel00097
GO:0044237	cellular metabolic process	biological_process	0.76965	1	8	29	10197	31503	2	Novel00045,Novel00146	6	Novel00011,Novel00097,Novel00009,Novel00140,Novel00102,Novel00143
GO:0071704	organic substance metabolic process	biological_process	0.89373	1	8	29	11632	31503	2	Novel00045,Novel00146	6	Novel00009,Novel00059,Novel00097,Novel00011,Novel00102,Novel00143
GO:0044238	primary metabolic process	biological_process	0.86286	1	8	29	11194	31503	2	Novel00045,Novel00146	6	Novel00102,Novel00009,Novel00059,Novel00011,Novel00097,Novel00143
GO:0044699	single-organism process	biological_process	0.052606	1	8	29	4626	31503	2	Novel00146,Novel00027	6	Novel00051,Novel00021,Novel00139,Novel00097,Novel00011,Novel00009
GO:0044763	single-organism cellular process	biological_process	0.070349	1	7	29	4053	31503	2	Novel00146,Novel00027	5	Novel00051,Novel00139,Novel00009,Novel00097,Novel00011
GO:0044260	cellular macromolecule metabolic process	biological_process	0.70803	1	6	29	7402	31503	1	Novel00146	5	Novel00009,Novel00143,Novel00011,Novel00097,Novel00102
GO:0043170	macromolecule metabolic process	biological_process	0.80543	1	6	29	8207	31503	1	Novel00146	5	Novel00011,Novel00097,Novel00009,Novel00143,Novel00102
GO:0065007	biological regulation	biological_process	0.12701	1	5	29	2931	31503	1	Novel00027	4	Novel00063,Novel00011,Novel00097,Novel00051
GO:0009058	biosynthetic process	biological_process	0.50927	1	5	29	5065	31503	1	Novel00045	4	Novel00097,Novel00011,Novel00009,Novel00143
GO:0006725	cellular aromatic compound metabolic process	biological_process	0.33123	1	5	29	4140	31503	2	Novel00045,Novel00146	3	Novel00011,Novel00143,Novel00009
GO:0044249	cellular biosynthetic process	biological_process	0.4448	1	5	29	4727	31503	1	Novel00045	4	Novel00097,Novel00011,Novel00143,Novel00009
GO:0034641	cellular nitrogen compound metabolic process	biological_process	0.33717	1	5	29	4171	31503	2	Novel00045,Novel00146	3	Novel00009,Novel00143,Novel00011
GO:0046483	heterocycle metabolic process	biological_process	0.32779	1	5	29	4122	31503	2	Novel00045,Novel00146	3	Novel00143,Novel00009,Novel00011
GO:0006807	nitrogen compound metabolic process	biological_process	0.42293	1	5	29	4614	31503	2	Novel00146,Novel00045	3	Novel00011,Novel00143,Novel00009
GO:1901360	organic cyclic compound metabolic process	biological_process	0.34639	1	5	29	4219	31503	2	Novel00146,Novel00045	3	Novel00009,Novel00143,Novel00011
GO:1901576	organic substance biosynthetic process	biological_process	0.45656	1	5	29	4788	31503	1	Novel00045	4	Novel00143,Novel00009,Novel00011,Novel00097
GO:0050896	response to stimulus	biological_process	0.018185	0.68618	5	29	1697	31503	2	Novel00027,Novel00062	3	Novel00063,Novel00009,Novel00051
GO:0019438	aromatic compound biosynthetic process	biological_process	0.19931	1	4	29	2524	31503	1	Novel00045	3	Novel00143,Novel00009,Novel00011
GO:0034645	cellular macromolecule biosynthetic process	biological_process	0.43873	1	4	29	3655	31503	0		4	Novel00143,Novel00009,Novel00097,Novel00011
GO:0051234	establishment of localization	biological_process	0.30489	1	4	29	3039	31503	0		4	Novel00097,Novel00011,Novel00021,Novel00020
GO:0010467	gene expression	biological_process	0.46619	1	4	29	3783	31503	0		4	Novel00143,Novel00009,Novel00011,Novel00097
GO:0018130	heterocycle biosynthetic process	biological_process	0.20608	1	4	29	2559	31503	1	Novel00045	3	Novel00009,Novel00143,Novel00011
GO:0051179	localization	biological_process	0.31026	1	4	29	3064	31503	0		4	Novel00011,Novel00097,Novel00021,Novel00020
GO:0009059	macromolecule biosynthetic process	biological_process	0.44067	1	4	29	3664	31503	0		4	Novel00009,Novel00143,Novel00011,Novel00097
GO:0090304	nucleic acid metabolic process	biological_process	0.32756	1	4	29	3144	31503	1	Novel00146	3	Novel00011,Novel00143,Novel00009
GO:0006139	nucleobase-containing compound metabolic process	biological_process	0.49099	1	4	29	3900	31503	1	Novel00146	3	Novel00009,Novel00143,Novel00011
GO:1901362	organic cyclic compound biosynthetic process	biological_process	0.21725	1	4	29	2616	31503	1	Novel00045	3	Novel00011,Novel00143,Novel00009
GO:0050789	regulation of biological process	biological_process	0.26179	1	4	29	2835	31503	1	Novel00027	3	Novel00051,Novel00011,Novel00097
GO:0050794	regulation of cellular process	biological_process	0.24671	1	4	29	2762	31503	1	Novel00027	3	Novel00051,Novel00097,Novel00011
GO:0006810	transport	biological_process	0.30446	1	4	29	3037	31503	0		4	Novel00097,Novel00011,Novel00020,Novel00021
GO:0044271	cellular nitrogen compound biosynthetic process	biological_process	0.42361	1	3	29	2563	31503	0		3	Novel00143,Novel00009,Novel00011
GO:0044267	cellular protein metabolic process	biological_process	0.76537	1	3	29	4219	31503	0		3	Novel00009,Novel00097,Novel00102
GO:0051716	cellular response to stimulus	biological_process	0.050322	1	3	29	910	31503	1	Novel00027	2	Novel00009,Novel00051
GO:0051704	multi-organism process	biological_process	5.31e-05	0.092726	3	29	79	31503	0		3	Novel00139,Novel00022,Novel00063
GO:0034654	nucleobase-containing compound biosynthetic process	biological_process	0.37393	1	3	29	2369	31503	0		3	Novel00143,Novel00009,Novel00011
GO:0019538	protein metabolic process	biological_process	0.8573	1	3	29	4964	31503	0		3	Novel00102,Novel00097,Novel00009
GO:0032774	RNA biosynthetic process	biological_process	0.29341	1	3	29	2057	31503	0		3	Novel00011,Novel00009,Novel00143
GO:0016070	RNA metabolic process	biological_process	0.44254	1	3	29	2638	31503	0		3	Novel00011,Novel00143,Novel00009
GO:0044765	single-organism transport	biological_process	0.30392	1	3	29	2098	31503	0		3	Novel00011,Novel00097,Novel00021
GO:0006351	transcription, DNA-dependent	biological_process	0.29213	1	3	29	2052	31503	0		3	Novel00009,Novel00143,Novel00011
GO:0006812	cation transport	biological_process	0.1428	1	2	29	724	31503	0		2	Novel00011,Novel00021
GO:0007154	cell communication	biological_process	0.1375	1	2	29	707	31503	1	Novel00027	1	Novel00051
GO:0007049	cell cycle	biological_process	0.012938	0.5994	2	29	188	31503	0		2	Novel00051,Novel00139
GO:0006464	cellular protein modification process	biological_process	0.67856	1	2	29	2484	31503	0		2	Novel00009,Novel00102
GO:0006259	DNA metabolic process	biological_process	0.085462	1	2	29	531	31503	1	Novel00146	1	Novel00009
GO:0006811	ion transport	biological_process	0.21162	1	2	29	933	31503	0		2	Novel00011,Novel00021
GO:0043412	macromolecule modification	biological_process	0.70427	1	2	29	2604	31503	0		2	Novel00102,Novel00009
GO:0030001	metal ion transport	biological_process	0.043585	1	2	29	362	31503	0		2	Novel00011,Novel00021
GO:0036211	protein modification process	biological_process	0.67856	1	2	29	2484	31503	0		2	Novel00102,Novel00009
GO:0009889	regulation of biosynthetic process	biological_process	0.49616	1	2	29	1789	31503	0		2	Novel00097,Novel00011
GO:0031326	regulation of cellular biosynthetic process	biological_process	0.49616	1	2	29	1789	31503	0		2	Novel00097,Novel00011
GO:2000112	regulation of cellular macromolecule biosynthetic process	biological_process	0.49616	1	2	29	1789	31503	0		2	Novel00097,Novel00011
GO:0031323	regulation of cellular metabolic process	biological_process	0.53737	1	2	29	1929	31503	0		2	Novel00011,Novel00097
GO:0010468	regulation of gene expression	biological_process	0.50727	1	2	29	1826	31503	0		2	Novel00011,Novel00097
GO:0010556	regulation of macromolecule biosynthetic process	biological_process	0.49616	1	2	29	1789	31503	0		2	Novel00011,Novel00097
GO:0060255	regulation of macromolecule metabolic process	biological_process	0.52699	1	2	29	1893	31503	0		2	Novel00011,Novel00097
GO:0019222	regulation of metabolic process	biological_process	0.55353	1	2	29	1986	31503	0		2	Novel00011,Novel00097
GO:0080090	regulation of primary metabolic process	biological_process	0.53623	1	2	29	1925	31503	0		2	Novel00011,Novel00097
GO:0007165	signal transduction	biological_process	0.11301	1	2	29	627	31503	1	Novel00027	1	Novel00051
GO:0023052	signaling	biological_process	0.11301	1	2	29	627	31503	1	Novel00027	1	Novel00051
GO:0044700	single organism signaling	biological_process	0.11301	1	2	29	627	31503	1	Novel00027	1	Novel00051
GO:0055085	transmembrane transport	biological_process	0.34346	1	2	29	1317	31503	0		2	Novel00011,Novel00097
GO:1901607	alpha-amino acid biosynthetic process	biological_process	0.15942	1	1	29	188	31503	1	Novel00045	0
GO:1901605	alpha-amino acid metabolic process	biological_process	0.23533	1	1	29	290	31503	1	Novel00045	0
GO:0007610	behavior	biological_process	0.0010797	0.092726	1	29	1	31503	0		1	Novel00063
GO:0005975	carbohydrate metabolic process	biological_process	0.72993	1	1	29	1390	31503	0		1	Novel00059
GO:0046394	carboxylic acid biosynthetic process	biological_process	0.32632	1	1	29	426	31503	1	Novel00045	0
GO:0019752	carboxylic acid metabolic process	biological_process	0.52852	1	1	29	806	31503	1	Novel00045	0
GO:0008219	cell death	biological_process	0.00089543	0.092726	1	29	1	31503	0		1	Novel00139
GO:0051301	cell division	biological_process	0.030817	0.97768	1	29	34	31503	0		1	Novel00139
GO:0008652	cellular amino acid biosynthetic process	biological_process	0.21299	1	1	29	259	31503	1	Novel00045	0
GO:0006520	cellular amino acid metabolic process	biological_process	0.38875	1	1	29	530	31503	1	Novel00045	0
GO:0016043	cellular component organization	biological_process	0.58872	1	1	29	950	31503	0		1	Novel00009
GO:0071840	cellular component organization or biogenesis	biological_process	0.639	1	1	29	1087	31503	0		1	Novel00009
GO:0033554	cellular response to stress	biological_process	0.22892	1	1	29	281	31503	0		1	Novel00009
GO:0016568	chromatin modification	biological_process	0.065949	1	1	29	74	31503	0		1	Novel00009
GO:0006325	chromatin organization	biological_process	0.12121	1	1	29	140	31503	0		1	Novel00009
GO:0051276	chromosome organization	biological_process	0.17342	1	1	29	206	31503	0		1	Novel00009
GO:0016569	covalent chromatin modification	biological_process	0.045914	1	1	29	51	31503	0		1	Novel00009
GO:0019835	cytolysis	biological_process	0.00089543	0.092726	1	29	1	31503	0		1	Novel00139
GO:0016265	death	biological_process	0.00089543	0.092726	1	29	1	31503	0		1	Novel00139
GO:0006310	DNA recombination	biological_process	0.043251	1	1	29	48	31503	1	Novel00146	0
GO:0006281	DNA repair	biological_process	0.22389	1	1	29	274	31503	0		1	Novel00009
GO:0006354	DNA-dependent transcription, elongation	biological_process	0.011901	0.55871	1	29	13	31503	0		1	Novel00009
GO:0006302	double-strand break repair	biological_process	0.015536	0.65434	1	29	17	31503	0		1	Novel00009
GO:0006303	double-strand break repair via nonhomologous end joining	biological_process	0.0045925	0.25766	1	29	5	31503	0		1	Novel00009
GO:0060180	female mating behavior	biological_process	0.0010797	0.092726	1	29	1	31503	0		1	Novel00063
GO:0000105	histidine biosynthetic process	biological_process	0.015553	0.65434	1	29	17	31503	1	Novel00045	0
GO:0006547	histidine metabolic process	biological_process	0.015553	0.65434	1	29	17	31503	1	Novel00045	0
GO:0016570	histone modification	biological_process	0.045914	1	1	29	51	31503	0		1	Novel00009
GO:0052803	imidazole-containing compound metabolic process	biological_process	0.015553	0.65434	1	29	17	31503	1	Novel00045	0
GO:0006955	immune response	biological_process	0.00094819	0.092726	1	29	1	31503	1	Novel00062	0
GO:0002376	immune system process	biological_process	0.00094819	0.092726	1	29	1	31503	1	Novel00062	0
GO:0044419	interspecies interaction between organisms	biological_process	0.0018294	0.14314	1	29	2	31503	0		1	Novel00022
GO:0034220	ion transmembrane transport	biological_process	0.31103	1	1	29	402	31503	0		1	Novel00011
GO:0007618	mating	biological_process	0.0010797	0.092726	1	29	1	31503	0		1	Novel00063
GO:0007617	mating behavior	biological_process	0.0010797	0.092726	1	29	1	31503	0		1	Novel00063
GO:0015672	monovalent inorganic cation transport	biological_process	0.32314	1	1	29	421	31503	0		1	Novel00021
GO:0032504	multicellular organism reproduction	biological_process	0.0010797	0.092726	1	29	1	31503	0		1	Novel00063
GO:0032501	multicellular organismal process	biological_process	0.1181	1	1	29	136	31503	0		1	Novel00063
GO:0033057	multicellular organismal reproductive behavior	biological_process	0.0010797	0.092726	1	29	1	31503	0		1	Novel00063
GO:0048609	multicellular organismal reproductive process	biological_process	0.0010797	0.092726	1	29	1	31503	0		1	Novel00063
GO:0044706	multi-multicellular organism process	biological_process	0.062646	1	1	29	70	31503	0		1	Novel00063
GO:0051705	multi-organism behavior	biological_process	0.0010797	0.092726	1	29	1	31503	0		1	Novel00063
GO:0044764	multi-organism cellular process	biological_process	0.00089523	0.092726	1	29	1	31503	0		1	Novel00022
GO:0044703	multi-organism reproductive process	biological_process	0.062646	1	1	29	70	31503	0		1	Novel00063
GO:0048519	negative regulation of biological process	biological_process	0.056478	1	1	29	63	31503	0		1	Novel00097
GO:0009890	negative regulation of biosynthetic process	biological_process	0.018315	0.68618	1	29	20	31503	0		1	Novel00097
GO:0031327	negative regulation of cellular biosynthetic process	biological_process	0.018315	0.68618	1	29	20	31503	0		1	Novel00097
GO:2000113	negative regulation of cellular macromolecule biosynthetic process	biological_process	0.018315	0.68618	1	29	20	31503	0		1	Novel00097
GO:0031324	negative regulation of cellular metabolic process	biological_process	0.020123	0.73804	1	29	22	31503	0		1	Novel00097
GO:0048523	negative regulation of cellular process	biological_process	0.039795	1	1	29	44	31503	0		1	Novel00097
GO:0032269	negative regulation of cellular protein metabolic process	biological_process	0.0028199	0.19094	1	29	3	31503	0		1	Novel00097
GO:0010558	negative regulation of macromolecule biosynthetic process	biological_process	0.018315	0.68618	1	29	20	31503	0		1	Novel00097
GO:0010605	negative regulation of macromolecule metabolic process	biological_process	0.036247	1	1	29	40	31503	0		1	Novel00097
GO:0009892	negative regulation of metabolic process	biological_process	0.036247	1	1	29	40	31503	0		1	Novel00097
GO:0051248	negative regulation of protein metabolic process	biological_process	0.0028199	0.19094	1	29	3	31503	0		1	Novel00097
GO:0017148	negative regulation of translation	biological_process	0.0028199	0.19094	1	29	3	31503	0		1	Novel00097
GO:0045947	negative regulation of translational initiation	biological_process	0.00098153	0.092726	1	29	1	31503	0		1	Novel00097
GO:0035444	nickel cation transmembrane transport	biological_process	0.0045741	0.25766	1	29	5	31503	0		1	Novel00011
GO:0015675	nickel cation transport	biological_process	0.0045741	0.25766	1	29	5	31503	0		1	Novel00011
GO:0000726	non-recombinational repair	biological_process	0.0045925	0.25766	1	29	5	31503	0		1	Novel00009
GO:0006996	organelle organization	biological_process	0.36016	1	1	29	481	31503	0		1	Novel00009
GO:0016053	organic acid biosynthetic process	biological_process	0.32632	1	1	29	426	31503	1	Novel00045	0
GO:0006082	organic acid metabolic process	biological_process	0.53252	1	1	29	815	31503	1	Novel00045	0
GO:1901566	organonitrogen compound biosynthetic process	biological_process	0.47501	1	1	29	692	31503	1	Novel00045	0
GO:1901564	organonitrogen compound metabolic process	biological_process	0.74266	1	1	29	1440	31503	1	Novel00045	0
GO:0055114	oxidation-reduction process	biological_process	0.90999	1	1	29	2509	31503	1	Novel00045	0
GO:0043436	oxoacid metabolic process	biological_process	0.53119	1	1	29	812	31503	1	Novel00045	0
GO:0009405	pathogenesis	biological_process	0.002726	0.19094	1	29	3	31503	0		1	Novel00139
GO:0006796	phosphate-containing compound metabolic process	biological_process	0.94734	1	1	29	3039	31503	0		1	Novel00102
GO:0000160	phosphorelay signal transduction system	biological_process	0.090666	1	1	29	103	31503	0		1	Novel00051
GO:0006793	phosphorus metabolic process	biological_process	0.94782	1	1	29	3048	31503	0		1	Novel00102
GO:0016310	phosphorylation	biological_process	0.85631	1	1	29	2037	31503	0		1	Novel00102
GO:0015979	photosynthesis	biological_process	0.30205	1	1	29	388	31503	0		1	Novel00140
GO:0045297	post-mating behavior	biological_process	0.0010797	0.092726	1	29	1	31503	0		1	Novel00063
GO:0010608	posttranscriptional regulation of gene expression	biological_process	0.016504	0.68366	1	29	18	31503	0		1	Novel00097
GO:0006813	potassium ion transport	biological_process	0.092294	1	1	29	105	31503	0		1	Novel00021
GO:0006468	protein phosphorylation	biological_process	0.83625	1	1	29	1904	31503	0		1	Novel00102
GO:0065008	regulation of biological quality	biological_process	0.28769	1	1	29	366	31503	0		1	Novel00063
GO:0032268	regulation of cellular protein metabolic process	biological_process	0.059954	1	1	29	67	31503	0		1	Novel00097
GO:0045924	regulation of female receptivity	biological_process	0.0010797	0.092726	1	29	1	31503	0		1	Novel00063
GO:0046008	regulation of female receptivity, post-mating	biological_process	0.0010797	0.092726	1	29	1	31503	0		1	Novel00063
GO:0051171	regulation of nitrogen compound metabolic process	biological_process	0.8274	1	1	29	1851	31503	0		1	Novel00011
GO:0019219	regulation of nucleobase-containing compound metabolic process	biological_process	0.8274	1	1	29	1851	31503	0		1	Novel00011
GO:0051246	regulation of protein metabolic process	biological_process	0.071167	1	1	29	80	31503	0		1	Novel00097
GO:2001141	regulation of RNA biosynthetic process	biological_process	0.81282	1	1	29	1768	31503	0		1	Novel00011
GO:0051252	regulation of RNA metabolic process	biological_process	0.81355	1	1	29	1772	31503	0		1	Novel00011
GO:0006355	regulation of transcription, DNA-dependent	biological_process	0.81282	1	1	29	1768	31503	0		1	Novel00011
GO:0006417	regulation of translation	biological_process	0.01469	0.65434	1	29	16	31503	0		1	Novel00097
GO:0006446	regulation of translational initiation	biological_process	0.0028199	0.19094	1	29	3	31503	0		1	Novel00097
GO:0000003	reproduction	biological_process	0.081493	1	1	29	92	31503	0		1	Novel00063
GO:0019098	reproductive behavior	biological_process	0.0010797	0.092726	1	29	1	31503	0		1	Novel00063
GO:0022414	reproductive process	biological_process	0.065238	1	1	29	73	31503	0		1	Novel00063
GO:0006974	response to DNA damage stimulus	biological_process	0.22533	1	1	29	276	31503	0		1	Novel00009
GO:0006950	response to stress	biological_process	0.55876	1	1	29	876	31503	0		1	Novel00009
GO:0044711	single-organism biosynthetic process	biological_process	0.36066	1	1	29	482	31503	1	Novel00045	0
GO:0044710	single-organism metabolic process	biological_process	0.98988	1	1	29	4613	31503	1	Novel00045	0
GO:0044283	small molecule biosynthetic process	biological_process	0.35766	1	1	29	477	31503	1	Novel00045	0
GO:0044281	small molecule metabolic process	biological_process	0.79782	1	1	29	1689	31503	1	Novel00045	0
GO:0044403	symbiosis, encompassing mutualism through parasitism	biological_process	0.0018294	0.14314	1	29	2	31503	0		1	Novel00022
GO:0006368	transcription elongation from RNA polymerase II promoter	biological_process	0.0036753	0.23529	1	29	4	31503	0		1	Novel00009
GO:0006366	transcription from RNA polymerase II promoter	biological_process	0.058158	1	1	29	65	31503	0		1	Novel00009
GO:0000041	transition metal ion transport	biological_process	0.040602	1	1	29	45	31503	0		1	Novel00011
GO:0006412	translation	biological_process	0.68778	1	1	29	1239	31503	0		1	Novel00097
GO:0006413	translational initiation	biological_process	0.058218	1	1	29	65	31503	0		1	Novel00097
GO:0032196	transposition	biological_process	0.00089767	0.092726	1	29	1	31503	1	Novel00146	0
GO:0006313	transposition, DNA-mediated	biological_process	0.00089767	0.092726	1	29	1	31503	1	Novel00146	0
GO:0016032	viral process	biological_process	0.00089523	0.092726	1	29	1	31503	0		1	Novel00022
GO:0005575	cellular_component	cellular_component	0.03982	1	13	29	8844	31503	1	Novel00062	12	Novel00020,Novel00009,Novel00097,Novel00011,Novel00139,Novel00140,Novel00021,Novel00063,Novel00143,Novel00051,Novel00022,Novel00016
GO:0016020	membrane	cellular_component	0.088546	1	7	29	4276	31503	0		7	Novel00020,Novel00021,Novel00011,Novel00097,Novel00139,Novel00016,Novel00140
GO:0005623	cell	cellular_component	0.59364	1	5	29	5530	31503	0		5	Novel00140,Novel00051,Novel00011,Novel00143,Novel00009
GO:0044464	cell part	cellular_component	0.59364	1	5	29	5530	31503	0		5	Novel00140,Novel00051,Novel00011,Novel00143,Novel00009
GO:0005622	intracellular	cellular_component	0.54888	1	5	29	5279	31503	0		5	Novel00011,Novel00009,Novel00143,Novel00051,Novel00140
GO:0044424	intracellular part	cellular_component	0.47556	1	5	29	4887	31503	0		5	Novel00011,Novel00009,Novel00143,Novel00140,Novel00051
GO:0044425	membrane part	cellular_component	0.069347	1	5	29	2439	31503	0		5	Novel00140,Novel00139,Novel00011,Novel00021,Novel00020
GO:0043231	intracellular membrane-bounded organelle	cellular_component	0.15583	1	4	29	2288	31503	0		4	Novel00009,Novel00143,Novel00011,Novel00051
GO:0043229	intracellular organelle	cellular_component	0.44261	1	4	29	3673	31503	0		4	Novel00011,Novel00143,Novel00009,Novel00051
GO:0032991	macromolecular complex	cellular_component	0.27387	1	4	29	2893	31503	0		4	Novel00009,Novel00020,Novel00140,Novel00051
GO:0043227	membrane-bounded organelle	cellular_component	0.15583	1	4	29	2288	31503	0		4	Novel00051,Novel00143,Novel00009,Novel00011
GO:0005634	nucleus	cellular_component	0.043563	1	4	29	1462	31503	0		4	Novel00143,Novel00009,Novel00011,Novel00051
GO:0043226	organelle	cellular_component	0.44261	1	4	29	3673	31503	0		4	Novel00143,Novel00009,Novel00011,Novel00051
GO:0043234	protein complex	cellular_component	0.064273	1	4	29	1663	31503	0		4	Novel00009,Novel00020,Novel00140,Novel00051
GO:0016021	integral to membrane	cellular_component	0.23524	1	3	29	1827	31503	0		3	Novel00139,Novel00021,Novel00011
GO:0031224	intrinsic to membrane	cellular_component	0.24219	1	3	29	1855	31503	0		3	Novel00011,Novel00021,Novel00139
GO:0005576	extracellular region	cellular_component	0.016706	0.68396	2	29	215	31503	1	Novel00062	1	Novel00063
GO:0070013	intracellular organelle lumen	cellular_component	0.017865	0.68618	2	29	223	31503	0		2	Novel00051,Novel00009
GO:0044446	intracellular organelle part	cellular_component	0.36378	1	2	29	1377	31503	0		2	Novel00051,Novel00009
GO:0031974	membrane-enclosed lumen	cellular_component	0.018319	0.68618	2	29	226	31503	0		2	Novel00009,Novel00051
GO:0031981	nuclear lumen	cellular_component	0.015246	0.65434	2	29	205	31503	0		2	Novel00009,Novel00051
GO:0044428	nuclear part	cellular_component	0.036477	1	2	29	328	31503	0		2	Novel00009,Novel00051
GO:0005654	nucleoplasm	cellular_component	0.0077724	0.40245	2	29	144	31503	0		2	Novel00051,Novel00009
GO:0044451	nucleoplasm part	cellular_component	0.0077724	0.40245	2	29	144	31503	0		2	Novel00051,Novel00009
GO:0043233	organelle lumen	cellular_component	0.017865	0.68618	2	29	223	31503	0		2	Novel00051,Novel00009
GO:0044422	organelle part	cellular_component	0.36378	1	2	29	1377	31503	0		2	Novel00009,Novel00051
GO:0043190	ATP-binding cassette (ABC) transporter complex	cellular_component	0.0008911	0.092726	1	29	1	31503	0		1	Novel00020
GO:0016593	Cdc73/Paf1 complex	cellular_component	0.00091876	0.092726	1	29	1	31503	0		1	Novel00009
GO:0000428	DNA-directed RNA polymerase complex	cellular_component	0.029946	0.96734	1	29	33	31503	0		1	Novel00009
GO:0016591	DNA-directed RNA polymerase II, holoenzyme	cellular_component	0.024566	0.86498	1	29	27	31503	0		1	Novel00009
GO:0055029	nuclear DNA-directed RNA polymerase complex	cellular_component	0.029946	0.96734	1	29	33	31503	0		1	Novel00009
GO:0019867	outer membrane	cellular_component	0.041482	1	1	29	46	31503	0		1	Novel00139
GO:0009654	oxygen evolving complex	cellular_component	0.035371	1	1	29	39	31503	0		1	Novel00140
GO:0034357	photosynthetic membrane	cellular_component	0.21011	1	1	29	255	31503	0		1	Novel00140
GO:0009521	photosystem	cellular_component	0.202	1	1	29	244	31503	0		1	Novel00140
GO:0009523	photosystem II	cellular_component	0.083957	1	1	29	95	31503	0		1	Novel00140
GO:0030880	RNA polymerase complex	cellular_component	0.029946	0.96734	1	29	33	31503	0		1	Novel00009
GO:0009579	thylakoid	cellular_component	0.21377	1	1	29	260	31503	0		1	Novel00140
GO:0044436	thylakoid part	cellular_component	0.21377	1	1	29	260	31503	0		1	Novel00140
GO:0008023	transcription elongation factor complex	cellular_component	0.0036753	0.23529	1	29	4	31503	0		1	Novel00009
GO:0017053	transcriptional repressor complex	cellular_component	0.0055453	0.29723	1	29	6	31503	0		1	Novel00051
GO:0019031	viral envelope	cellular_component	0.00089523	0.092726	1	29	1	31503	0		1	Novel00022
GO:0036338	viral membrane	cellular_component	0.00089523	0.092726	1	29	1	31503	0		1	Novel00022
GO:0019012	virion	cellular_component	0.00089523	0.092726	1	29	1	31503	0		1	Novel00022
GO:0044423	virion part	cellular_component	0.00089523	0.092726	1	29	1	31503	0		1	Novel00022
GO:0003674	molecular_function	molecular_function	0.64599	1	26	29	28238	31503	7	Novel00045,Novel00027,Novel00095,Novel00062,Novel00072,Novel00146,Novel00105	19	Novel00009,Novel00123,Novel00011,Novel00102,Novel00021,Novel00098,Novel00051,Novel00113,Novel00020,Novel00059,Novel00097,Novel00115,Novel00140,Novel00028,Novel00118,Novel00143,Novel00063,Novel00134,Novel00018
GO:0005488	binding	molecular_function	0.022713	0.81604	23	29	18871	31503	6	Novel00095,Novel00062,Novel00045,Novel00027,Novel00146,Novel00072	17	Novel00102,Novel00009,Novel00123,Novel00011,Novel00051,Novel00098,Novel00021,Novel00115,Novel00113,Novel00020,Novel00097,Novel00134,Novel00018,Novel00028,Novel00118,Novel00143,Novel00063
GO:0043167	ion binding	molecular_function	0.043514	1	13	29	8947	31503	2	Novel00095,Novel00045	11	Novel00098,Novel00051,Novel00143,Novel00063,Novel00118,Novel00021,Novel00102,Novel00011,Novel00097,Novel00020,Novel00113
GO:1901363	heterocyclic compound binding	molecular_function	0.51106	1	10	29	10458	31503	2	Novel00146,Novel00045	8	Novel00143,Novel00063,Novel00018,Novel00051,Novel00009,Novel00020,Novel00113,Novel00102
GO:0097159	organic cyclic compound binding	molecular_function	0.51106	1	10	29	10458	31503	2	Novel00045,Novel00146	8	Novel00009,Novel00020,Novel00113,Novel00102,Novel00143,Novel00063,Novel00018,Novel00051
GO:0043169	cation binding	molecular_function	0.011668	0.55871	9	29	4256	31503	2	Novel00045,Novel00095	7	Novel00118,Novel00021,Novel00143,Novel00098,Novel00113,Novel00097,Novel00011
GO:0046872	metal ion binding	molecular_function	0.011257	0.55823	9	29	4232	31503	2	Novel00095,Novel00045	7	Novel00098,Novel00118,Novel00021,Novel00143,Novel00113,Novel00011,Novel00097
GO:0005515	protein binding	molecular_function	0.12253	1	9	29	6463	31503	4	Novel00072,Novel00027,Novel00045,Novel00062	5	Novel00063,Novel00028,Novel00118,Novel00134,Novel00097
GO:0003824	catalytic activity	molecular_function	0.96932	1	8	29	13451	31503	3	Novel00045,Novel00146,Novel00105	5	Novel00009,Novel00059,Novel00020,Novel00140,Novel00102
GO:0046914	transition metal ion binding	molecular_function	0.0029819	0.1981	8	29	2795	31503	2	Novel00095,Novel00045	6	Novel00113,Novel00011,Novel00097,Novel00098,Novel00118,Novel00143
GO:0008270	zinc ion binding	molecular_function	0.0013279	0.11132	7	29	1887	31503	1	Novel00045	6	Novel00098,Novel00011,Novel00097,Novel00143,Novel00118,Novel00113
GO:0003676	nucleic acid binding	molecular_function	0.33144	1	6	29	5136	31503	1	Novel00146	5	Novel00051,Novel00018,Novel00113,Novel00143,Novel00009
GO:1901265	nucleoside phosphate binding	molecular_function	0.57318	1	5	29	5413	31503	1	Novel00045	4	Novel00051,Novel00102,Novel00063,Novel00020
GO:0000166	nucleotide binding	molecular_function	0.57318	1	5	29	5413	31503	1	Novel00045	4	Novel00051,Novel00102,Novel00063,Novel00020
GO:0036094	small molecule binding	molecular_function	0.58732	1	5	29	5493	31503	1	Novel00045	4	Novel00020,Novel00063,Novel00102,Novel00051
GO:0030554	adenyl nucleotide binding	molecular_function	0.47301	1	4	29	3814	31503	0		4	Novel00102,Novel00051,Novel00020,Novel00063
GO:0032559	adenyl ribonucleotide binding	molecular_function	0.47131	1	4	29	3806	31503	0		4	Novel00020,Novel00063,Novel00102,Novel00051
GO:0043168	anion binding	molecular_function	0.69981	1	4	29	5014	31503	0		4	Novel00063,Novel00020,Novel00102,Novel00051
GO:0005524	ATP binding	molecular_function	0.43115	1	4	29	3619	31503	0		4	Novel00020,Novel00063,Novel00051,Novel00102
GO:0003677	DNA binding	molecular_function	0.32711	1	4	29	3142	31503	1	Novel00146	3	Novel00143,Novel00009,Novel00051
GO:0001882	nucleoside binding	molecular_function	0.58286	1	4	29	4353	31503	0		4	Novel00063,Novel00020,Novel00102,Novel00051
GO:0001883	purine nucleoside binding	molecular_function	0.57568	1	4	29	4316	31503	0		4	Novel00020,Novel00063,Novel00102,Novel00051
GO:0017076	purine nucleotide binding	molecular_function	0.57898	1	4	29	4333	31503	0		4	Novel00063,Novel00020,Novel00102,Novel00051
GO:0032550	purine ribonucleoside binding	molecular_function	0.57568	1	4	29	4316	31503	0		4	Novel00102,Novel00051,Novel00063,Novel00020
GO:0035639	purine ribonucleoside triphosphate binding	molecular_function	0.53849	1	4	29	4129	31503	0		4	Novel00051,Novel00102,Novel00020,Novel00063
GO:0032555	purine ribonucleotide binding	molecular_function	0.57568	1	4	29	4316	31503	0		4	Novel00020,Novel00063,Novel00051,Novel00102
GO:0032549	ribonucleoside binding	molecular_function	0.58228	1	4	29	4350	31503	0		4	Novel00051,Novel00102,Novel00063,Novel00020
GO:0032553	ribonucleotide binding	molecular_function	0.58844	1	4	29	4382	31503	0		4	Novel00051,Novel00102,Novel00020,Novel00063
GO:0016787	hydrolase activity	molecular_function	0.76392	1	3	29	4210	31503	0		3	Novel00009,Novel00059,Novel00020
GO:0016740	transferase activity	molecular_function	0.83159	1	3	29	4724	31503	1	Novel00105	2	Novel00140,Novel00102
GO:0022857	transmembrane transporter activity	molecular_function	0.11278	1	3	29	1284	31503	0		3	Novel00011,Novel00021,Novel00020
GO:0005215	transporter activity	molecular_function	0.23476	1	3	29	1825	31503	0		3	Novel00021,Novel00020,Novel00011
GO:0051539	4 iron, 4 sulfur cluster binding	molecular_function	0.00079112	0.092726	2	29	45	31503	0		2	Novel00123,Novel00115
GO:0008324	cation transmembrane transporter activity	molecular_function	0.11324	1	2	29	628	31503	0		2	Novel00021,Novel00011
GO:0016817	hydrolase activity, acting on acid anhydrides	molecular_function	0.28238	1	2	29	1139	31503	0		2	Novel00009,Novel00020
GO:0022890	inorganic cation transmembrane transporter activity	molecular_function	0.092072	1	2	29	555	31503	0		2	Novel00021,Novel00011
GO:0015075	ion transmembrane transporter activity	molecular_function	0.16463	1	2	29	792	31503	0		2	Novel00021,Novel00011
GO:0051536	iron-sulfur cluster binding	molecular_function	0.010094	0.50773	2	29	165	31503	0		2	Novel00115,Novel00123
GO:0051540	metal cluster binding	molecular_function	0.010094	0.50773	2	29	165	31503	0		2	Novel00123,Novel00115
GO:0046873	metal ion transmembrane transporter activity	molecular_function	0.01454	0.65434	2	29	200	31503	0		2	Novel00021,Novel00011
GO:0008168	methyltransferase activity	molecular_function	0.066944	1	2	29	461	31503	1	Novel00105	1	Novel00140
GO:0005102	receptor binding	molecular_function	7.56e-05	0.092726	2	29	14	31503	1	Novel00062	1	Novel00063
GO:0008173	RNA methyltransferase activity	molecular_function	0.0015482	0.12677	2	29	63	31503	1	Novel00105	1	Novel00140
GO:0022891	substrate-specific transmembrane transporter activity	molecular_function	0.20047	1	2	29	900	31503	0		2	Novel00021,Novel00011
GO:0022892	substrate-specific transporter activity	molecular_function	0.23413	1	2	29	999	31503	0		2	Novel00011,Novel00021
GO:0016741	transferase activity, transferring one-carbon groups	molecular_function	0.076802	1	2	29	499	31503	1	Novel00105	1	Novel00140
GO:0008175	tRNA methyltransferase activity	molecular_function	0.00024427	0.092726	2	29	25	31503	1	Novel00105	1	Novel00140
GO:0031420	alkali metal ion binding	molecular_function	0.026344	0.8919	1	29	29	31503	0		1	Novel00021
GO:0004560	alpha-L-fucosidase activity	molecular_function	0.0045504	0.25766	1	29	5	31503	0		1	Novel00059
GO:0016887	ATPase activity	molecular_function	0.36491	1	1	29	489	31503	0		1	Novel00009
GO:0042623	ATPase activity, coupled	molecular_function	0.24871	1	1	29	309	31503	0		1	Novel00009
GO:0004003	ATP-dependent DNA helicase activity	molecular_function	0.021866	0.7937	1	29	24	31503	0		1	Novel00009
GO:0008026	ATP-dependent helicase activity	molecular_function	0.039735	1	1	29	44	31503	0		1	Novel00009
GO:0005516	calmodulin binding	molecular_function	0.025622	0.88446	1	29	28	31503	0		1	Novel00063
GO:0097367	carbohydrate derivative binding	molecular_function	0.011874	0.55871	1	29	13	31503	0		1	Novel00020
GO:0005261	cation channel activity	molecular_function	0.030822	0.97768	1	29	34	31503	0		1	Novel00021
GO:0015267	channel activity	molecular_function	0.095643	1	1	29	109	31503	0		1	Novel00021
GO:0008009	chemokine activity	molecular_function	0.00094819	0.092726	1	29	1	31503	1	Novel00062	0
GO:0042379	chemokine receptor binding	molecular_function	0.00094819	0.092726	1	29	1	31503	1	Novel00062	0
GO:0008061	chitin binding	molecular_function	0.011874	0.55871	1	29	13	31503	0		1	Novel00020
GO:0050662	coenzyme binding	molecular_function	0.42651	1	1	29	598	31503	1	Novel00045	0
GO:0048037	cofactor binding	molecular_function	0.55666	1	1	29	871	31503	1	Novel00045	0
GO:0005507	copper ion binding	molecular_function	0.14367	1	1	29	168	31503	1	Novel00095	0
GO:0005125	cytokine activity	molecular_function	0.00094819	0.092726	1	29	1	31503	1	Novel00062	0
GO:0005126	cytokine receptor binding	molecular_function	0.00094819	0.092726	1	29	1	31503	1	Novel00062	0
GO:0003678	DNA helicase activity	molecular_function	0.059055	1	1	29	66	31503	0		1	Novel00009
GO:0008094	DNA-dependent ATPase activity	molecular_function	0.059895	1	1	29	67	31503	0		1	Novel00009
GO:0009055	electron carrier activity	molecular_function	0.31297	1	1	29	405	31503	1	Novel00095	0
GO:0008190	eukaryotic initiation factor 4E binding	molecular_function	0.00098153	0.092726	1	29	1	31503	0		1	Novel00097
GO:0015928	fucosidase activity	molecular_function	0.0045504	0.25766	1	29	5	31503	0		1	Novel00059
GO:0022836	gated channel activity	molecular_function	0.077076	1	1	29	87	31503	0		1	Novel00021
GO:0001664	G-protein coupled receptor binding	molecular_function	0.00094819	0.092726	1	29	1	31503	1	Novel00062	0
GO:0004386	helicase activity	molecular_function	0.099023	1	1	29	113	31503	0		1	Novel00009
GO:0004399	histidinol dehydrogenase activity	molecular_function	0.0046102	0.25766	1	29	5	31503	1	Novel00045	0
GO:0005179	hormone activity	molecular_function	0.0019993	0.15303	1	29	2	31503	0		1	Novel00063
GO:0016820	hydrolase activity, acting on acid anhydrides, catalyzing transmembrane movement of substances	molecular_function	0.18243	1	1	29	218	31503	0		1	Novel00020
GO:0016818	hydrolase activity, acting on acid anhydrides, in phosphorus-containing anhydrides	molecular_function	0.63725	1	1	29	1082	31503	0		1	Novel00009
GO:0016798	hydrolase activity, acting on glycosyl bonds	molecular_function	0.50525	1	1	29	755	31503	0		1	Novel00059
GO:0004553	hydrolase activity, hydrolyzing O-glycosyl compounds	molecular_function	0.4872	1	1	29	717	31503	0		1	Novel00059
GO:0051766	inositol trisphosphate kinase activity	molecular_function	0.019883	0.73691	1	29	21	31503	0		1	Novel00102
GO:0008440	inositol-1,4,5-trisphosphate 3-kinase activity	molecular_function	0.0053279	0.29312	1	29	5	31503	0		1	Novel00102
GO:0005216	ion channel activity	molecular_function	0.095643	1	1	29	109	31503	0		1	Novel00021
GO:0022839	ion gated channel activity	molecular_function	0.077076	1	1	29	87	31503	0		1	Novel00021
GO:0016301	kinase activity	molecular_function	0.87875	1	1	29	2209	31503	0		1	Novel00102
GO:0060089	molecular transducer activity	molecular_function	0.13014	1	1	29	151	31503	0		1	Novel00051
GO:0015077	monovalent inorganic cation transmembrane transporter activity	molecular_function	0.33688	1	1	29	443	31503	0		1	Novel00021
GO:0051287	NAD binding	molecular_function	0.13334	1	1	29	155	31503	1	Novel00045	0
GO:0015099	nickel cation transmembrane transporter activity	molecular_function	0.0045741	0.25766	1	29	5	31503	0		1	Novel00011
GO:0004715	non-membrane spanning protein tyrosine kinase activity	molecular_function	0.0025758	0.19094	1	29	2	31503	0		1	Novel00102
GO:0001071	nucleic acid binding transcription factor activity	molecular_function	0.58552	1	1	29	942	31503	0		1	Novel00011
GO:0017111	nucleoside-triphosphatase activity	molecular_function	0.60741	1	1	29	999	31503	0		1	Novel00009
GO:0045735	nutrient reservoir activity	molecular_function	0.085717	1	1	29	97	31503	1	Novel00027	0
GO:0016491	oxidoreductase activity	molecular_function	0.92935	1	1	29	2750	31503	1	Novel00045	0
GO:0016614	oxidoreductase activity, acting on CH-OH group of donors	molecular_function	0.23391	1	1	29	288	31503	1	Novel00045	0
GO:0016616	oxidoreductase activity, acting on the CH-OH group of donors, NAD or NADP as acceptor	molecular_function	0.20933	1	1	29	254	31503	1	Novel00045	0
GO:0022803	passive transmembrane transporter activity	molecular_function	0.095643	1	1	29	109	31503	0		1	Novel00021
GO:0000156	phosphorelay response regulator activity	molecular_function	0.00095527	0.092726	1	29	1	31503	0		1	Novel00051
GO:0016773	phosphotransferase activity, alcohol group as acceptor	molecular_function	0.8707	1	1	29	2144	31503	0		1	Novel00102
GO:0005267	potassium channel activity	molecular_function	0.029033	0.96734	1	29	32	31503	0		1	Novel00021
GO:0030955	potassium ion binding	molecular_function	0.026344	0.8919	1	29	29	31503	0		1	Novel00021
GO:0015079	potassium ion transmembrane transporter activity	molecular_function	0.066793	1	1	29	75	31503	0		1	Novel00021
GO:0046983	protein dimerization activity	molecular_function	0.51177	1	1	29	769	31503	1	Novel00045	0
GO:0004672	protein kinase activity	molecular_function	0.83382	1	1	29	1889	31503	0		1	Novel00102
GO:0004713	protein tyrosine kinase activity	molecular_function	0.029769	0.96734	1	29	32	31503	0		1	Novel00102
GO:0070035	purine NTP-dependent helicase activity	molecular_function	0.039735	1	1	29	44	31503	0		1	Novel00009
GO:0016462	pyrophosphatase activity	molecular_function	0.62028	1	1	29	1034	31503	0		1	Novel00009
GO:0003723	RNA binding	molecular_function	0.53957	1	1	29	831	31503	0		1	Novel00018
GO:0008757	S-adenosylmethionine-dependent methyltransferase activity	molecular_function	0.088178	1	1	29	100	31503	0		1	Novel00140
GO:0003700	sequence-specific DNA binding transcription factor activity	molecular_function	0.58552	1	1	29	942	31503	0		1	Novel00011
GO:0004871	signal transducer activity	molecular_function	0.13014	1	1	29	151	31503	0		1	Novel00051
GO:0022838	substrate-specific channel activity	molecular_function	0.095643	1	1	29	109	31503	0		1	Novel00021
GO:0016765	transferase activity, transferring alkyl or aryl (other than methyl) groups	molecular_function	0.082025	1	1	29	92	31503	0		1	Novel00102
GO:0016772	transferase activity, transferring phosphorus-containing groups	molecular_function	0.92575	1	1	29	2700	31503	0		1	Novel00102
GO:0046915	transition metal ion transmembrane transporter activity	molecular_function	0.032607	1	1	29	36	31503	0		1	Novel00011
GO:0031369	translation initiation factor binding	molecular_function	0.0055714	0.29723	1	29	6	31503	0		1	Novel00097
GO:0004803	transposase activity	molecular_function	0.00089767	0.092726	1	29	1	31503	1	Novel00146	0
GO:0016423	tRNA (guanine) methyltransferase activity	molecular_function	0.015611	0.65434	1	29	17	31503	0		1	Novel00140
GO:0009020	tRNA (guanosine-2'-O-)-methyltransferase activity	molecular_function	0.00099457	0.092726	1	29	1	31503	0		1	Novel00140
GO:0022843	voltage-gated cation channel activity	molecular_function	0.025446	0.88446	1	29	28	31503	0		1	Novel00021
GO:0022832	voltage-gated channel activity	molecular_function	0.054658	1	1	29	61	31503	0		1	Novel00021
GO:0005244	voltage-gated ion channel activity	molecular_function	0.054658	1	1	29	61	31503	0		1	Novel00021
GO:0005249	voltage-gated potassium channel activity	molecular_function	0.023648	0.84107	1	29	26	31503	0		1	Novel00021
