# Supplementary material for: Transcriptomics Analysis of the Chinese Pear Pathotype of Alternaria alternata Gives Insights into Novel Mechanisms of HSAF Antifungal Activities
Source: Int J Mol Sci. 2018 Jun 22;19(7):1841. doi: 10.3390/ijms19071841 (PMC6073358; doi:10.3390/ijms19071841)
Supplement: Supplementary file 1 [file ijms-19-01841-s001.zip › Table S4 KEGG pathway enrichment of DEGs.xlsx]

## Sheet: Aa_HSAFvsAa_CK_all.DEG_KEGG_pat
Table S4 KEGG pathway enrichment of DEGs
#Term	Database	ID	Input number	Background number	P-Value	Corrected P-Value
Metabolic pathways	KEGG PATHWAY	mcc01100	719	1281	4.62e-68	1.24e-65
Carbon metabolism	KEGG PATHWAY	mcc01200	101	126	2.39e-17	3.22e-15
Chemical carcinogenesis	KEGG PATHWAY	mcc05204	69	70	3.07e-15	2.75e-13
Drug metabolism - cytochrome P450	KEGG PATHWAY	mcc00982	55	59	8.14e-12	5.48e-10
Biosynthesis of amino acids	KEGG PATHWAY	mcc01230	64	81	2.36e-11	1.27e-09
Fatty acid degradation	KEGG PATHWAY	mcc00071	43	44	5.68e-10	2.55e-08
Arginine and proline metabolism	KEGG PATHWAY	mcc00330	45	51	2e-09	7.7e-08
Alanine, aspartate and glutamate metabolism	KEGG PATHWAY	mcc00250	36	38	2.38e-08	8.01e-07
Fatty acid metabolism	KEGG PATHWAY	mcc01212	39	48	1.05e-07	3.15e-06
Cysteine and methionine metabolism	KEGG PATHWAY	mcc00270	37	47	3.81e-07	1.03e-05
Glycolysis / Gluconeogenesis	KEGG PATHWAY	mcc00010	49	78	7.72e-07	1.89e-05
Tyrosine metabolism	KEGG PATHWAY	mcc00350	32	39	1.23e-06	2.76e-05
Fructose and mannose metabolism	KEGG PATHWAY	mcc00051	31	39	2.84e-06	5.89e-05
Aminoacyl-tRNA biosynthesis	KEGG PATHWAY	mcc00970	42	67	4.78e-06	9.18e-05
Spliceosome	KEGG PATHWAY	mcc03040	67	135	5.13e-06	9.2e-05
Citrate cycle (TCA cycle)	KEGG PATHWAY	mcc00020	28	35	7.81e-06	0.000131234
Biosynthesis of unsaturated fatty acids	KEGG PATHWAY	mcc01040	21	22	1.81e-05	0.000286583
Protein processing in endoplasmic reticulum	KEGG PATHWAY	mcc04141	76	169	1.92e-05	0.000286583
Pyruvate metabolism	KEGG PATHWAY	mcc00620	31	45	2.18e-05	0.000307955
Steroid biosynthesis	KEGG PATHWAY	mcc00100	19	20	4.72e-05	0.000634235
Central carbon metabolism in cancer	KEGG PATHWAY	mcc05230	36	67	0.000229841	0.00294416
Amino sugar and nucleotide sugar metabolism	KEGG PATHWAY	mcc00520	29	52	0.00057094	0.00690366
Propanoate metabolism	KEGG PATHWAY	mcc00640	22	34	0.000608439	0.00690366
Terpenoid backbone biosynthesis	KEGG PATHWAY	mcc00900	17	22	0.00061594	0.00690366
Butanoate metabolism	KEGG PATHWAY	mcc00650	19	27	0.000680914	0.00727487
beta-Alanine metabolism	KEGG PATHWAY	mcc00410	21	32	0.000703148	0.00727487
ABC transporters	KEGG PATHWAY	mcc02010	26	46	0.000928005	0.00924568
Drug metabolism - other enzymes	KEGG PATHWAY	mcc00983	23	39	0.00117557	0.0112938
Lysine degradation	KEGG PATHWAY	mcc00310	28	53	0.00131548	0.0122022
Ribosome biogenesis in eukaryotes	KEGG PATHWAY	mcc03008	38	83	0.00163609	0.0145576
Histidine metabolism	KEGG PATHWAY	mcc00340	17	25	0.00167765	0.0145576
Pentose phosphate pathway	KEGG PATHWAY	mcc00030	18	29	0.00258826	0.0217575
Protein export	KEGG PATHWAY	mcc03060	16	25	0.00352696	0.02875
Arginine biosynthesis	KEGG PATHWAY	mcc00220	15	23	0.00410692	0.0324929
Glycerolipid metabolism	KEGG PATHWAY	mcc00561	30	65	0.00435851	0.0334983
Starch and sucrose metabolism	KEGG PATHWAY	mcc00500	23	46	0.0056773	0.0424221
One carbon pool by folate	KEGG PATHWAY	mcc00670	12	18	0.00873437	0.0635012
Proteasome	KEGG PATHWAY	mcc03050	22	46	0.00988876	0.070002
Primary bile acid biosynthesis	KEGG PATHWAY	mcc00120	11	16	0.0101536	0.0700336
Nucleotide excision repair	KEGG PATHWAY	mcc03420	21	44	0.0117475	0.0790017
Selenocompound metabolism	KEGG PATHWAY	mcc00450	11	17	0.0137842	0.0844863
Ascorbate and aldarate metabolism	KEGG PATHWAY	mcc00053	11	17	0.0137842	0.0844863
Carbohydrate digestion and absorption	KEGG PATHWAY	mcc04973	20	42	0.0139676	0.0844863
Glycosylphosphatidylinositol(GPI)-anchor biosynthesis	KEGG PATHWAY	mcc00563	14	25	0.0140899	0.0844863
N-Glycan biosynthesis	KEGG PATHWAY	mcc00510	22	48	0.0141334	0.0844863
RNA degradation	KEGG PATHWAY	mcc03018	33	83	0.0158455	0.0926618
mRNA surveillance pathway	KEGG PATHWAY	mcc03015	36	93	0.0164727	0.0942802
Bile secretion	KEGG PATHWAY	mcc04976	29	71	0.0174929	0.0977913
Maturity onset diabetes of the young	KEGG PATHWAY	mcc04950	14	26	0.0178133	0.0977913
Ubiquitin mediated proteolysis	KEGG PATHWAY	mcc04120	50	142	0.0210436	0.113215
Phenylalanine metabolism	KEGG PATHWAY	mcc00360	11	19	0.0238609	0.125854
Glucagon signaling pathway	KEGG PATHWAY	mcc04922	39	107	0.0260073	0.134538
Porphyrin and chlorophyll metabolism	KEGG PATHWAY	mcc00860	16	34	0.0282092	0.143175
Folate biosynthesis	KEGG PATHWAY	mcc00790	8	12	0.0303901	0.151388
Phenylalanine, tyrosine and tryptophan biosynthesis	KEGG PATHWAY	mcc00400	5	5	0.0314892	0.152629
Purine metabolism	KEGG PATHWAY	mcc00230	59	178	0.0317741	0.152629
Glycerophospholipid metabolism	KEGG PATHWAY	mcc00564	34	93	0.034652	0.16189
Glutathione metabolism	KEGG PATHWAY	mcc00480	23	57	0.0349056	0.16189
Type II diabetes mellitus	KEGG PATHWAY	mcc04930	20	49	0.0433245	0.19753
Insulin resistance	KEGG PATHWAY	mcc04931	38	109	0.0441689	0.198024
Pyrimidine metabolism	KEGG PATHWAY	mcc00240	36	103	0.0478312	0.210928
Synthesis and degradation of ketone bodies	KEGG PATHWAY	mcc00072	7	11	0.0488515	0.211953
Insulin signaling pathway	KEGG PATHWAY	mcc04910	46	140	0.0577383	0.245674
RNA transport	KEGG PATHWAY	mcc03013	53	165	0.0584503	0.245674
Arachidonic acid metabolism	KEGG PATHWAY	mcc00590	24	65	0.0626511	0.259279
Galactose metabolism	KEGG PATHWAY	mcc00052	16	39	0.0639933	0.260821
Sulfur metabolism	KEGG PATHWAY	mcc00920	9	18	0.069809	0.280278
Renal cell carcinoma	KEGG PATHWAY	mcc05211	25	70	0.0747121	0.295552
Cell cycle	KEGG PATHWAY	mcc04110	41	126	0.0766765	0.298927
Fatty acid biosynthesis	KEGG PATHWAY	mcc00061	7	13	0.0829225	0.318659
Pantothenate and CoA biosynthesis	KEGG PATHWAY	mcc00770	9	19	0.0855034	0.320326
Oxidative phosphorylation	KEGG PATHWAY	mcc00190	47	149	0.0857378	0.320326
Ovarian steroidogenesis	KEGG PATHWAY	mcc04913	18	48	0.0888304	0.327334
Basal transcription factors	KEGG PATHWAY	mcc03022	17	45	0.0923887	0.335845
Longevity regulating pathway - multiple species	KEGG PATHWAY	mcc04213	22	63	0.104131	0.373482
Prion diseases	KEGG PATHWAY	mcc05020	13	33	0.107596	0.380835
Circadian rhythm	KEGG PATHWAY	mcc04710	12	30	0.111529	0.389626
AMPK signaling pathway	KEGG PATHWAY	mcc04152	38	121	0.116595	0.402102
Base excision repair	KEGG PATHWAY	mcc03410	13	34	0.123042	0.418966
RNA polymerase	KEGG PATHWAY	mcc03020	12	31	0.128165	0.430955
PPAR signaling pathway	KEGG PATHWAY	mcc03320	23	71	0.156816	0.520785
Sulfur relay system	KEGG PATHWAY	mcc04122	5	10	0.159148	0.522082
Mismatch repair	KEGG PATHWAY	mcc03430	9	23	0.167075	0.541485
Ribosome	KEGG PATHWAY	mcc03010	56	194	0.169461	0.542679
Fatty acid elongation	KEGG PATHWAY	mcc00062	9	24	0.191756	0.606852
Synaptic vesicle cycle	KEGG PATHWAY	mcc04721	20	63	0.196801	0.607527
Lysosome	KEGG PATHWAY	mcc04142	36	122	0.198043	0.607527
Butirosin and neomycin biosynthesis	KEGG PATHWAY	mcc00524	3	5	0.198745	0.607527
Longevity regulating pathway	KEGG PATHWAY	mcc04211	28	94	0.220687	0.667021
DNA replication	KEGG PATHWAY	mcc03030	12	36	0.229553	0.686109
Linoleic acid metabolism	KEGG PATHWAY	mcc00591	9	27	0.273784	0.800793
Prolactin signaling pathway	KEGG PATHWAY	mcc04917	22	75	0.273877	0.800793
SNARE interactions in vesicular transport	KEGG PATHWAY	mcc04130	11	35	0.294013	0.850424
Inositol phosphate metabolism	KEGG PATHWAY	mcc00562	21	73	0.305716	0.87349
Glycosaminoglycan degradation	KEGG PATHWAY	mcc00531	7	21	0.311917	0.87349
Platinum drug resistance	KEGG PATHWAY	mcc01524	24	85	0.31575	0.87349
Non-homologous end-joining	KEGG PATHWAY	mcc03450	5	14	0.318655	0.87349
Fanconi anemia pathway	KEGG PATHWAY	mcc03460	15	51	0.320366	0.87349
Sphingolipid signaling pathway	KEGG PATHWAY	mcc04071	33	120	0.32147	0.87349
Vasopressin-regulated water reabsorption	KEGG PATHWAY	mcc04962	13	44	0.333309	0.896601
Parkinson's disease	KEGG PATHWAY	mcc05012	44	166	0.364075	0.969665
HIF-1 signaling pathway	KEGG PATHWAY	mcc04066	27	101	0.391052	1
Alzheimer's disease	KEGG PATHWAY	mcc05010	50	192	0.393536	1
Nicotinate and nicotinamide metabolism	KEGG PATHWAY	mcc00760	9	31	0.394586	1
alpha-Linolenic acid metabolism	KEGG PATHWAY	mcc00592	7	24	0.417971	1
Retrograde endocannabinoid signaling	KEGG PATHWAY	mcc04723	26	99	0.424845	1
Oocyte meiosis	KEGG PATHWAY	mcc04114	30	115	0.426915	1
Thyroid hormone signaling pathway	KEGG PATHWAY	mcc04919	30	117	0.459648	1
Other glycan degradation	KEGG PATHWAY	mcc00511	5	18	0.489748	1
Sphingolipid metabolism	KEGG PATHWAY	mcc00600	12	47	0.510732	1
Huntington's disease	KEGG PATHWAY	mcc05016	53	215	0.52907	1
VEGF signaling pathway	KEGG PATHWAY	mcc04370	15	60	0.529092	1
Nitrogen metabolism	KEGG PATHWAY	mcc00910	5	19	0.530487	1
Insulin secretion	KEGG PATHWAY	mcc04911	21	85	0.53807	1
Ubiquinone and other terpenoid-quinone biosynthesis	KEGG PATHWAY	mcc00130	3	11	0.544572	1
Collecting duct acid secretion	KEGG PATHWAY	mcc04966	7	28	0.555703	1
Bacterial invasion of epithelial cells	KEGG PATHWAY	mcc05100	19	78	0.5619	1
mTOR signaling pathway	KEGG PATHWAY	mcc04150	37	153	0.574558	1
Choline metabolism in cancer	KEGG PATHWAY	mcc05231	24	101	0.602912	1
Endocytosis	KEGG PATHWAY	mcc04144	64	267	0.606921	1
Homologous recombination	KEGG PATHWAY	mcc03440	7	30	0.618956	1
Fc gamma R-mediated phagocytosis	KEGG PATHWAY	mcc04666	20	86	0.633948	1
Ether lipid metabolism	KEGG PATHWAY	mcc00565	10	44	0.647293	1
Adipocytokine signaling pathway	KEGG PATHWAY	mcc04920	16	70	0.652291	1
Non-small cell lung cancer	KEGG PATHWAY	mcc05223	13	58	0.670305	1
FoxO signaling pathway	KEGG PATHWAY	mcc04068	31	135	0.672844	1
Renin-angiotensin system	KEGG PATHWAY	mcc04614	5	23	0.676	1
Other types of O-glycan biosynthesis	KEGG PATHWAY	mcc00514	7	32	0.676922	1
Long-term potentiation	KEGG PATHWAY	mcc04720	15	68	0.696223	1
p53 signaling pathway	KEGG PATHWAY	mcc04115	17	77	0.701727	1
Progesterone-mediated oocyte maturation	KEGG PATHWAY	mcc04914	20	90	0.701919	1
Non-alcoholic fatty liver disease (NAFLD)	KEGG PATHWAY	mcc04932	38	168	0.714295	1
Thyroid cancer	KEGG PATHWAY	mcc05216	6	29	0.718446	1
Regulation of lipolysis in adipocytes	KEGG PATHWAY	mcc04923	12	56	0.718508	1
Taurine and hypotaurine metabolism	KEGG PATHWAY	mcc00430	3	15	0.721894	1
Glycosphingolipid biosynthesis - ganglio series	KEGG PATHWAY	mcc00604	3	15	0.721894	1
Endometrial cancer	KEGG PATHWAY	mcc05213	11	52	0.727414	1
D-Glutamine and D-glutamate metabolism	KEGG PATHWAY	mcc00471	1	5	0.733994	1
Amyotrophic lateral sclerosis (ALS)	KEGG PATHWAY	mcc05014	12	58	0.756054	1
Glioma	KEGG PATHWAY	mcc05214	14	67	0.756417	1
Epstein-Barr virus infection	KEGG PATHWAY	mcc05169	45	202	0.757843	1
T cell receptor signaling pathway	KEGG PATHWAY	mcc04660	22	104	0.777581	1
Bladder cancer	KEGG PATHWAY	mcc05219	8	41	0.781261	1
Hedgehog signaling pathway	KEGG PATHWAY	mcc04340	9	46	0.787548	1
GnRH signaling pathway	KEGG PATHWAY	mcc04912	19	93	0.807446	1
Dorso-ventral axis formation	KEGG PATHWAY	mcc04320	5	28	0.810677	1
Cocaine addiction	KEGG PATHWAY	mcc05030	9	48	0.822096	1
Amphetamine addiction	KEGG PATHWAY	mcc05031	13	67	0.825411	1
Fat digestion and absorption	KEGG PATHWAY	mcc04975	7	39	0.832706	1
Regulation of autophagy	KEGG PATHWAY	mcc04140	8	44	0.834918	1
Phosphatidylinositol signaling system	KEGG PATHWAY	mcc04070	20	100	0.836005	1
Neurotrophin signaling pathway	KEGG PATHWAY	mcc04722	25	123	0.840005	1
Long-term depression	KEGG PATHWAY	mcc04730	11	59	0.844083	1
Endocrine and other factor-regulated calcium reabsorption	KEGG PATHWAY	mcc04961	8	45	0.850313	1
Glycosphingolipid biosynthesis - globo series	KEGG PATHWAY	mcc00603	2	14	0.855123	1
Viral carcinogenesis	KEGG PATHWAY	mcc05203	45	214	0.856681	1
Vitamin B6 metabolism	KEGG PATHWAY	mcc00750	1	8	0.862819	1
Chronic myeloid leukemia	KEGG PATHWAY	mcc05220	14	75	0.86564	1
Legionellosis	KEGG PATHWAY	mcc05134	12	66	0.871273	1
Thyroid hormone synthesis	KEGG PATHWAY	mcc04918	13	71	0.873612	1
Adherens junction	KEGG PATHWAY	mcc04520	13	71	0.873612	1
Pancreatic secretion	KEGG PATHWAY	mcc04972	18	95	0.877603	1
Serotonergic synapse	KEGG PATHWAY	mcc04726	21	111	0.893995	1
Hippo signaling pathway -multiple species	KEGG PATHWAY	mcc04392	4	28	0.902552	1
Aldosterone-regulated sodium reabsorption	KEGG PATHWAY	mcc04960	6	39	0.904718	1
Gap junction	KEGG PATHWAY	mcc04540	16	89	0.906377	1
Oxytocin signaling pathway	KEGG PATHWAY	mcc04921	31	160	0.911492	1
Vitamin digestion and absorption	KEGG PATHWAY	mcc04977	3	23	0.912337	1
Estrogen signaling pathway	KEGG PATHWAY	mcc04915	18	100	0.916409	1
EGFR tyrosine kinase inhibitor resistance	KEGG PATHWAY	mcc01521	14	81	0.918872	1
Proximal tubule bicarbonate reclamation	KEGG PATHWAY	mcc04964	3	24	0.924977	1
Pertussis	KEGG PATHWAY	mcc05133	13	77	0.92537	1
Fc epsilon RI signaling pathway	KEGG PATHWAY	mcc04664	11	68	0.932375	1
Acute myeloid leukemia	KEGG PATHWAY	mcc05221	9	58	0.934245	1
Prostate cancer	KEGG PATHWAY	mcc05215	15	89	0.938212	1
cGMP-PKG signaling pathway	KEGG PATHWAY	mcc04022	30	166	0.956545	1
ErbB signaling pathway	KEGG PATHWAY	mcc04012	14	89	0.961374	1
B cell receptor signaling pathway	KEGG PATHWAY	mcc04662	11	74	0.96363	1
Phagosome	KEGG PATHWAY	mcc04145	29	165	0.967018	1
Tight junction	KEGG PATHWAY	mcc04530	23	137	0.970072	1
Cytosolic DNA-sensing pathway	KEGG PATHWAY	mcc04623	9	65	0.970121	1
Colorectal cancer	KEGG PATHWAY	mcc05210	10	71	0.971952	1
Phospholipase D signaling pathway	KEGG PATHWAY	mcc04072	24	143	0.972596	1
Aldosterone synthesis and secretion	KEGG PATHWAY	mcc04925	12	82	0.972772	1
Salmonella infection	KEGG PATHWAY	mcc05132	12	83	0.975549	1
Cholinergic synapse	KEGG PATHWAY	mcc04725	17	110	0.9775	1
TGF-beta signaling pathway	KEGG PATHWAY	mcc04350	12	84	0.978066	1
Mineral absorption	KEGG PATHWAY	mcc04978	6	51	0.979884	1
Dopaminergic synapse	KEGG PATHWAY	mcc04728	20	127	0.980708	1
cAMP signaling pathway	KEGG PATHWAY	mcc04024	35	202	0.981847	1
GABAergic synapse	KEGG PATHWAY	mcc04727	12	86	0.982407	1
Apoptosis - multiple species	KEGG PATHWAY	mcc04215	4	41	0.986128	1
Renin secretion	KEGG PATHWAY	mcc04924	8	66	0.986904	1
Vascular smooth muscle contraction	KEGG PATHWAY	mcc04270	18	121	0.98723	1
Notch signaling pathway	KEGG PATHWAY	mcc04330	5	48	0.987239	1
Melanoma	KEGG PATHWAY	mcc05218	9	72	0.987251	1
Phototransduction	KEGG PATHWAY	mcc04744	2	28	0.988821	1
Glutamatergic synapse	KEGG PATHWAY	mcc04724	16	112	0.989127	1
Primary immunodeficiency	KEGG PATHWAY	mcc05340	3	36	0.989826	1
NOD-like receptor signaling pathway	KEGG PATHWAY	mcc04621	6	56	0.990097	1
Alcoholism	KEGG PATHWAY	mcc05034	29	182	0.991608	1
Leukocyte transendothelial migration	KEGG PATHWAY	mcc04670	17	120	0.991758	1
Protein digestion and absorption	KEGG PATHWAY	mcc04974	11	87	0.991796	1
Mucin type O-Glycan biosynthesis	KEGG PATHWAY	mcc00512	2	30	0.992391	1
Platelet activation	KEGG PATHWAY	mcc04611	17	123	0.994001	1
Melanogenesis	KEGG PATHWAY	mcc04916	13	101	0.994046	1
HTLV-I infection	KEGG PATHWAY	mcc05166	45	267	0.994637	1
African trypanosomiasis	KEGG PATHWAY	mcc05143	2	32	0.994837	1
Nicotine addiction	KEGG PATHWAY	mcc05033	3	40	0.994977	1
Wnt signaling pathway	KEGG PATHWAY	mcc04310	20	141	0.995058	1
AGE-RAGE signaling pathway in diabetic complications	KEGG PATHWAY	mcc04933	13	103	0.995299	1
Small cell lung cancer	KEGG PATHWAY	mcc05222	11	92	0.995579	1
Endocrine resistance	KEGG PATHWAY	mcc01522	12	99	0.996189	1
Apoptosis	KEGG PATHWAY	mcc04210	21	149	0.996233	1
Regulation of actin cytoskeleton	KEGG PATHWAY	mcc04810	33	213	0.996692	1
Cardiac muscle contraction	KEGG PATHWAY	mcc04260	8	77	0.997069	1
Pancreatic cancer	KEGG PATHWAY	mcc05212	6	65	0.99742	1
Proteoglycans in cancer	KEGG PATHWAY	mcc05205	31	206	0.997538	1
Leishmaniasis	KEGG PATHWAY	mcc05140	7	73	0.997923	1
Gastric acid secretion	KEGG PATHWAY	mcc04971	7	74	0.998211	1
Influenza A	KEGG PATHWAY	mcc05164	26	184	0.998368	1
Antigen processing and presentation	KEGG PATHWAY	mcc04612	7	75	0.99846	1
Tuberculosis	KEGG PATHWAY	mcc05152	27	190	0.998473	1
TNF signaling pathway	KEGG PATHWAY	mcc04668	12	109	0.998935	1
RIG-I-like receptor signaling pathway	KEGG PATHWAY	mcc04622	6	72	0.999139	1
Ras signaling pathway	KEGG PATHWAY	mcc04014	33	228	0.999167	1
Measles	KEGG PATHWAY	mcc05162	16	136	0.999296	1
NF-kappa B signaling pathway	KEGG PATHWAY	mcc04064	8	87	0.999316	1
Adrenergic signaling in cardiomyocytes	KEGG PATHWAY	mcc04261	18	149	0.999406	1
Chemokine signaling pathway	KEGG PATHWAY	mcc04062	25	190	0.999503	1
Circadian entrainment	KEGG PATHWAY	mcc04713	9	96	0.999524	1
Hepatitis B	KEGG PATHWAY	mcc05161	19	159	0.999641	1
Hepatitis C	KEGG PATHWAY	mcc05160	15	136	0.999666	1
Natural killer cell mediated cytotoxicity	KEGG PATHWAY	mcc04650	12	119	0.999723	1
Focal adhesion	KEGG PATHWAY	mcc04510	27	208	0.999765	1
Inflammatory mediator regulation of TRP channels	KEGG PATHWAY	mcc04750	9	101	0.999773	1
Salivary secretion	KEGG PATHWAY	mcc04970	6	82	0.999831	1
Morphine addiction	KEGG PATHWAY	mcc05032	7	90	0.999852	1
Rheumatoid arthritis	KEGG PATHWAY	mcc05323	7	93	0.999909	1
Basal cell carcinoma	KEGG PATHWAY	mcc05217	2	55	0.999949	1
Toxoplasmosis	KEGG PATHWAY	mcc05145	11	126	0.99996	1
Amoebiasis	KEGG PATHWAY	mcc05146	7	101	0.999976	1
MAPK signaling pathway	KEGG PATHWAY	mcc04010	32	257	0.999977	1
Axon guidance	KEGG PATHWAY	mcc04360	18	175	0.999978	1
Chagas disease (American trypanosomiasis)	KEGG PATHWAY	mcc05142	7	103	0.999983	1
Transcriptional misregulation in cancer	KEGG PATHWAY	mcc05202	18	177	0.999983	1
Rap1 signaling pathway	KEGG PATHWAY	mcc04015	24	214	0.999984	1
Herpes simplex infection	KEGG PATHWAY	mcc05168	22	204	0.999988	1
Hypertrophic cardiomyopathy (HCM)	KEGG PATHWAY	mcc05410	4	81	0.999988	1
Type I diabetes mellitus	KEGG PATHWAY	mcc04940	1	54	0.999995	1
Viral myocarditis	KEGG PATHWAY	mcc05416	3	77	0.999995	1
Signaling pathways regulating pluripotency of stem cells	KEGG PATHWAY	mcc04550	11	141	0.999996	1
MicroRNAs in cancer	KEGG PATHWAY	mcc05206	32	273	0.999996	1
Toll-like receptor signaling pathway	KEGG PATHWAY	mcc04620	6	105	0.999997	1
Hippo signaling pathway	KEGG PATHWAY	mcc04390	12	152	0.999998	1
ECM-receptor interaction	KEGG PATHWAY	mcc04512	3	85	0.999999	1
Autoimmune thyroid disease	KEGG PATHWAY	mcc05320	1	65	1	1
Calcium signaling pathway	KEGG PATHWAY	mcc04020	14	182	1	1
Osteoclast differentiation	KEGG PATHWAY	mcc04380	8	138	1	1
Taste transduction	KEGG PATHWAY	mcc04742	2	83	1	1
Pathways in cancer	KEGG PATHWAY	mcc05200	50	404	1	1
Arrhythmogenic right ventricular cardiomyopathy (ARVC)	KEGG PATHWAY	mcc05412	1	72	1	1
Dilated cardiomyopathy	KEGG PATHWAY	mcc05414	2	88	1	1
PI3K-Akt signaling pathway	KEGG PATHWAY	mcc04151	36	344	1	1
Systemic lupus erythematosus	KEGG PATHWAY	mcc05322	6	137	1	1
Jak-STAT signaling pathway	KEGG PATHWAY	mcc04630	7	162	1	1
Cell adhesion molecules (CAMs)	KEGG PATHWAY	mcc04514	2	154	1	1
Olfactory transduction	KEGG PATHWAY	mcc04740	3	484	1	1
Neuroactive ligand-receptor interaction	KEGG PATHWAY	mcc04080	2	280	1	1
--------------------
##Databases: KEGG PATHWAY
##Statistical test method: hypergeometric test / Fisher's exact test
##FDR correction method: Benjamini and Hochberg
