# Supplementary material for: Transcriptomics Analysis of the Chinese Pear Pathotype of Alternaria alternata Gives Insights into Novel Mechanisms of HSAF Antifungal Activities
Source: Int J Mol Sci. 2018 Jun 22;19(7):1841. doi: 10.3390/ijms19071841 (PMC6073358; doi:10.3390/ijms19071841)
Supplement: Supplementary file 1 [file ijms-19-01841-s001.zip › Table S5 TCA cycle and Glycolysis.xlsx]

## Sheet: Sheet1
Table S5 DEGs involving in Glycolysis and TCA cycle.
pathway	reagent	GENE id	Log2FC	Fold change(down)
TCA	a-KG to Suc	CC77DRAFT_97701	-1.4933	2.81532
		CC77DRAFT_1060835	-0.55726	1.47147
		CC77DRAFT_1024095,	-0.72603	1.65408
	Suc to FUM	CC77DRAFT_1020093	-0.82634	1.77318
		CC77DRAFT_1025328	-1.4285	2.69167
		CC77DRAFT_979964	-1.2432	2.36723
		CC77DRAFT_999568	-0.95891	1.94384
		CC77DRAFT_1018443	-1.0609	2.08623
	Fum to MAL	CC77DRAFT_946367	-0.87021	1.82793
	MAL to OAA	CC77DRAFT_936963	-0.61971	1.53657
		CC77DRAFT_938580	-0.26203	1.19916
	OAA to citrate	CC77DRAFT_1005031	-1.9169	3.77611
	Citrate to ISOCIT	CC77DRAFT_967632	-0.82618	1.77298
		CC77DRAFT_1042638	-1.4094	2.65627
		CC77DRAFT_1016638	-1.4859	2.80092
	Isocit to a-KG	CC77DRAFT_1056855	-0.34924	1.27389
	Citrate to ace-coA	CC77DRAFT_1005031	-1.9169	3.77611
Glycolysis	OAA to PYR	CC77DRAFT_972651	-1.1744	2.25699
		CC77DRAFT_1020016	-2.5133	5.70925
		CC77DRAFT_1005031	-1.9169	3.77611
	PYR to Ace-CoA	CC77DRAFT_938523	-0.3504	1.27491
		CC77DRAFT_925784	-0.78307	1.72079
	Glucose to G-6-P	CC77DRAFT_648740	1.3113	2.48165
		CC77DRAFT_931421	-0.50386	1.418
		CC77DRAFT_1016116	1.3693	2.58345
	G-6-p to F-6-P	CC77DRAFT_1092091	0.4202	0.747321
		CC77DRAFT_636933	-0.78174	1.7192
	G-3-P to BPG	CC77DRAFT_1011328	-0.18673	1.13818
	2PG to PEP	CC77DRAFT_949988	-3.6546	12.5934
	PEP to PYR	CC77DRAFT_60210	-1.153	2.22376
	Acetate to Acetaldehyde	CC77DRAFT_800630	0.35546	1.27939
		CC77DRAFT_1069422	-1.1146	2.16535
		CC77DRAFT_969684	-1.067	2.09507
		CC77DRAFT_989844	-1.3052	2.47118
		CC77DRAFT_1019268	-1.1415	2.2061
		CC77DRAFT_962176	-0.89472	1.85925
		CC77DRAFT_936618	-0.91364	1.88379
	Acetaldehyde to enthonal	CC77DRAFT_1065975	-0.74089	1.67121
		CC77DRAFT_404246	-2.6253	6.17013
		CC77DRAFT_407888	-1.0949	2.13598
		CC77DRAFT_1017919	-0.54505	1.45907
		CC77DRAFT_356473	1.7459	3.35404
		CC77DRAFT_1004828	-0.94664	1.92738
		CC77DRAFT_936871	0.71303	1.63924
		CC77DRAFT_1065715	-2.2207	4.6612
		CC77DRAFT_936565	-2.6595	6.31814
		CC77DRAFT_1056166	-1.5239	2.87567
		CC77DRAFT_1015359	-1.7286	3.31406
		CC77DRAFT_121834	-1.2507	2.37957
		CC77DRAFT_1016368	-2.8677	7.29901
		CC77DRAFT_318167	-4.1603	17.8803
		CC77DRAFT_1023456	-1.3507	2.55036
		CC77DRAFT_925768	-1.2529	2.3832
		CC77DRAFT_935308	-2.8296	7.10877
		CC77DRAFT_443074	-2.7348	6.65667
		CC77DRAFT_394570	-0.83083	1.77871
		CC77DRAFT_1018892	-0.64452	1.56322
	G-6-P to Gluconate-6-p	CC77DRAFT_1021170	-1.9991	3.99751
		CC77DRAFT_30905	-0.66787	1.58873
	Gluconate-6-p to Ribulose-5-P	CC77DRAFT_1031635	-0.75613	1.68895
		CC77DRAFT_502844	-2.4157	5.33578
	Gluconate-6-p to Xylulose-5-p	CC77DRAFT_486034	-0.49717	1.41144
	Ribulose-5-P to Ribuose	CC77DRAFT_936462	-1.3583	2.56383
	Ribuose to 3-PG	CC77DRAFT_1018030	-1.6858	3.21719
		CC77DRAFT_1033210	-0.61897	1.53578
	Xylulose-5-p to F-6-P	CC77DRAFT_1018030	-1.6858	3.21719
		CC77DRAFT_1033210	-0.61897	1.53578
		CC77DRAFT_30905	-0.66787	1.58873
