# Supplementary material for: Transcriptomics Analysis of the Chinese Pear Pathotype of Alternaria alternata Gives Insights into Novel Mechanisms of HSAF Antifungal Activities
Source: Int J Mol Sci. 2018 Jun 22;19(7):1841. doi: 10.3390/ijms19071841 (PMC6073358; doi:10.3390/ijms19071841)
Supplement: Supplementary file 1 [file ijms-19-01841-s001.zip › Table S6 CHS.xlsx]

## Sheet: Sheet1
Table S6. The expression levels of genes encoding Chitin synthase
Gene id	accession	fmpk(HSAF)	fmpk(CK)	Fold change	Log2(Fold change)	padj	protein	superfanily	annotation
CC77DRAFT_987140	XP_018387091.1	59.2963	52.4165	1.13125	0.17792	8.7093e-11	MSLPQRPEESSPPRRGERRHAHRDSHHRRRRTSDLENTRSHDRSNSKSGTQAYSRALPSPGTPVPMERDPIMRGQPKPSEPELNRKRSLIRPERQRMDPSHPNYHYRKHAQRMDVHPSTTGNDPILEDHLEAETVSSDSTDIKPPHMRNASGGGYNDKQAPMDDGEPRIQRKLTSKTMEAREKQRQKEQDKLRPPSLWNVYCAIVTFWCPNAILKCFGKPQKAQQRAWREKVGLVSIILLICTFVGYLTFGFTETVCPSGGNARLRTNEVGGGYLIIHGKAYDLAQSKHPRARGIPQDANVLFDLPEKNGGKDASFLFQNVNGACKGLITEKENSGIPTSGNGDLGWYFPCRLFNQDGSTKPNTTFLEYNGYQCHTSDNARRAFYGLRNAGDVYFTWDD…	CHS2 family	CHS4
CC77DRAFT_1062346	XP_018384599.1	117.328	51.0285	2.29926	1.20117	3.2223e-136	MASNPLQNPSLPSLPQHQQNDTGLTSALASRYHAHLPIASLSSQGIVAINTCTDASLGVDGGKEGSAHQAAEDLSLRAYTRLGHRSEDQAIVFLGESGAGKTTIRGHMLRSFMSFSSTPLSKKIEHANFVFDAFTTTKSLTTPQASKSGLLLELQYNTTTANNATLLGAQFLAHRLERSRIASVPTGERTYHVLYYLLAGTSLNEKKHLFLDAVGGDGNGGNRTSLGSNKRWRYLGHPTQLKVGIDDTKGFADFKAALRRLEFGKESIAGICEIMATIMHIGQLEFEMGQNTTPAPDESGGYSHEGGESITVVKNKESLVPIAQFLGVAMSDLEQSLRYKSKTLYRERVTVMLDPKGARANADELARSLYSLLVTWVMEQMNSRISVPSEQISNTVSMV…	CHS2 family	CHS5
CC77DRAFT_1021349	XP_018384598.1	55.3053	33.1461	1.66853	0.73858	1.3172e-57	MSFVNNSRMSVYSTASASASRPGNSPSQISTTTLLNTLNSAYKNGRSYNLEASTSLVVNTWVNAKSIIDDRIGGTVDLELGRKAWEHARRRAEDGCIVLASLHDSSPSLFSPFVSSLPLSLPGNFYTALEALKAFTHCVTPQNPSTPRYSALAAVFTINLAGAVVGAEIKLSTSGLDVQQGLLQVPGQTGFRAFDVFYYLNSSSASRQEREYLDIQSLDKYALLRRSGTYDPPSYLPDADDAAAAEDFRSNLKAIGIKGQKLTSLISCLTGLLKLGNTLDYFMDEESLAAVCEDVETLMDLPEGTLRQKLGSNEREIAIGGIYEAIVDYVVAHANTSIKEDIRRAKSGFAMDDSDGSGMMTPNESEDGDIVNITVVEIPSRSLGKAIALRTVFDDSEGI…	CHS2 family	CHS6
CC77DRAFT_1021806	XP_018384374.1	68.7432	48.4228	1.41965	0.505531	2.0966e-31	MAYNNNQGYNLGDPNTGYDRQEHDDEVGRSLLHENPTGAHSDPFYGNPEVRPHSTYSLTESYATDRPTQYPGQAHDGSAYSATGGYDAPGDFGAPQRAPSPYQRSETSSTEAWRQRQQPGGGAAGGLKRGMTRKVKLVQGSVLSADYPVPSAIQNAIQAKYRNDLESGSEEFTHMRYTAATCDPNDFTLKNGYNLRPAMYNRHTELLIAVTYYNEDKVLTARTLHGVMQNIRDIVNLKKSEFWNKGGPAWQKIVVCLVFDGIDPCDKGTLDLLATIGIYQDGVMKKDIDGNETVAHIFEYTTQLSVTPNQQLIRPHDDSASTLPPVQMMFCLKQKNTKKINSHRWLFTAIGRILNPEVCILLDAGTKPGPKSLLALWEGFYNDKDLGGACGEIHAMLGK…	CHS1/2 family	CHS B
CC77DRAFT_1031975	XP_018384594.1	68.0491	48.8757	1.39229	0.477459	1.3161e-23	MVWQEMMGLAARAVVARAEVDGSIPDITDPWPAKDIAYVAIIGGLMLAALLEWFLWVAAFLYCIVKVFQKAETISVRILSIFFGILFFALRAIFLPIMVVTLPLPSQVTKYFPQEMVDFLQWFAFWSFAGLLTVPWLFCVYQLVTHSVGRSRRIKSVLDESSAPKVVIIMPCYKEIPEILLRTCDSLVDCEYPPSCLHIFLSFDGDQEDELYLNTIEKLGVPLTLDTYPKSIDVIYRSCRITISRFPHGGKRHCQKRTFKLIDKIYSEYLKRNDNLFVLFIDSDCILDKTCIQNFMYEMELKPGSKKNMLAQTGVITSTTEKNSLITLLQDMEYVHGQLFERSVESGCGAVTCLPGALTMLRFSAFRRMAKYYFADKAEQCDDLFDYGKCHLGEDRWLT…	CHS2 family	CHS 6-1
CC77DRAFT_929028	XP_018389428.1	9.63187	7.74587	1.24349	0.31439	1.666e-08	MMLSAWMARCGINARVVDKRGTKIYSGQADGLQLRSLEIFDSFGFADRAWKEANHLIENPGKDGVIRRSDGVPDTPPGLSRFKEIVLHQGRIERFFLDHIKKHSKDTLRVERAVLPESLHIAEDRVDDHSPDNYPITVQLRYLTEDEAKPAQSKGSGINDGLFRSNLADDDTEDLIAKSQQKEGSTETVRAKYVPTDHIWGVLDIIPITDFPDVRKRCAIHSESSGSMMIIPRENKLARLYIQLTEIKPDASGRADRSKITPDTILTAAQKIIAPYKLTYEYCDWWTAYQIGQRVGKNFDHKSRVFLAGDSVHTHSPKAGQGMNVSMQDGYNLGWKLGLVVKGIAQPSILKTYQSERRRIAQDLIAFDHKFSRLFSGRPAKDVMDEEGVSMDEFKQAFL…	CHS1/2 family	CHS2
CC77DRAFT_1027903	XP_018390769.1	31.8161	14.4296	2.20491	1.14072	3.5277e-60	MSYNRLGGSDDPYEMDPRRQVGRTPSPGQPLRGYQLEDRYASPHQDRYASPQPSGILEIPMGPNPAAASGDRLPLQPSYSVENIPYAAGNYHDDYDPRPQHHDSDYSLDPQAHHDAYYNQPYDPTPHDESPGAGYGTQPTHYWQDEDMNRPMIHGANSYGPDPHDADDMDPENPFHDEPAPTPSPAPIKRWKTVKEVQLFKGNLVLDCPIPPRLLNQVPHAQPPERDEFTHMRYSAATCDPADFDAERFTLRQKLFAKPRHTELFIVITMYNEEDELFARTMIGVIKNIEYMNSRTNSKTWGKDAWKKIVVCVVSDGRAKINPRTRAVLAALGVYQDGIAKQQVNGKDVTAHIYEYTTQMTLDIKKGVVGVKKGNTPVQMLFCLKEKNQKKINSHRWFF…	CHS1/2 family	CHS3
CC77DRAFT_1061482	XP_018386343.1	1.1261	1.35927				MEILETTSSGAHIAGNIKSTPNNLRKRSFFFSSRILSSAIEHLPTVDARRLRLEKYVVLAILIPLNCILIYMFTNWSKFSWYLIPELMLRIVVDCTEITLVIIFFIIRRLYRRQPRISEKPENFVYLLCCYNESYPELMTSLDSLAEQQLLDTHKKAIVVICDGRVSSKGEPKTAAAYLKEDIVERPSSRSMAQAYTAWDGAPMDVEIIEGEFRGIPIICVIKNENRGKRDGIVLIRSFMRKFNQRHSSPSLAMLSSKLFAELKNFLEKASIQSLDYAVGIDADTRFDTKCVFNLIQTVREDDQCQGVTGYIRPDPKALGPFSFSYLYQNAEYLVGQHRRRLRQSLTSRKVTCLPGCCQLLRVNEYTCGDHILGKFGHYPKGTDGLFRTIRSMMSEDRD…	CHS2 family	CHS8	null-expressed genes
CC77DRAFT_1002156	XP_018379340.1	0	0				MVDEKPDFSDPDGMKVRRAQRLMKLRKLAFQCCIFGLNGFLLFGSWWFKGYHYVFLPFITYGVFINFTVVITLLLWLAFRFFRPEKKNPAPETPESLMLIIPCYNENEEELRKSLDSLVEQKGIEDHKQCVFIICDGRARGPGMTQTTGECLLDTILTEKTSRIHMKDAYMAWDKEPMDIIMQKGQYRGLNYLCIVKMTNKGKRDGLILLRSFAYKFNQRHERPTTIMSNRLFGEMTSFVLDDCGINNFDQIVGMDADTVFDPWCIYYLISESRYPKCFGVCGVVWVDFKDGPWNMWRLMQNASYTISQGLPRLHQSTVTHKVSCLPGCCQILKVCEENNGDHILRTLFGYCPSPTDGMLKHLRGAYSEDRNHVCHVLTASPHVQTRQSIKSVAWTDVP…	CHS2 family	CHS like	null-expressed genes
CC77DRAFT_1075822	XP_018382714.1	0	0				MKILTTHWLRMNFARLCSYCTTSHPSKIFELRDERKDSFSEPNTQVRVTRSGKIYNFIGCLVAAALYCYTTLYWSDYLYTFDTIITVYLAEQCGWDNERVRRSIQKQEGKKGNIHSSLSVAEKGEHYTRSDRSSELEYGCIAAIVGYREDPIIFTKALQSYKDAEGCQFVLTCIDGNEAEDQVMVDIFRKAYPSSSAVIDLPIPLVDVALQMECDAETWRKDIILIEKCITLAKQTLFDHEIHLTGPDAITHLCVTQPHMHKKGIMFTSFIVCFALSELLDIEYVWTSDSDSMVYKDTIMRTIQTIHGDHKCAGASTALNIHNRKDNLVTTLGNTIYLNDLHLSRCFSSAVGANDCQSGPCAAFRIEAIKPELLAWYKQTIFGHWMIVNEDRHMTTRLL…	CHS2 family	hyaluronan synthase 3	null-expressed genes
CC77DRAFT_982264	XP_018388968.1	0.977017	0.941581				MTFENERADLEQGHQLQDLGPTSDYHPLQYHPNSEQEEAAQHLLNDSLIPTNDYSRRQSATPSSVYSLTETYSAIQPPTTAAPAYDNSEQNRAYDAGSFVQSEDDWVQRQQNPPTMPVGIGVKRSKTRKVKLIQGSVLSIDYPVPSAVQNAIEPRYRNAEGAYEEEFTQMRYTAATVDPDAFTLSNGYNLRPRMYNRHTELLIAITYYNEDKGLLARTLHGTMKNIRDIANLKKSKFWDVGGPAWQKIVVCLVFDGIDNVDQEVFDVLATVGIYQDGVLKKDVNGKPTVAHIFEYTSQISVTPDQQLVRPANDGGTANLPPVQFIFCLKQNNSKKINSHRWLFNAFGRILNPEVTILIDAGTKPGPRSLLSLWEAFYNDKDLGGACGEIHAMLEGGKAL…	CHS1/2 family	CHS1	null-expressed genes
