# Supplementary material for: Transcriptomics Analysis of the Chinese Pear Pathotype of Alternaria alternata Gives Insights into Novel Mechanisms of HSAF Antifungal Activities
Source: Int J Mol Sci. 2018 Jun 22;19(7):1841. doi: 10.3390/ijms19071841 (PMC6073358; doi:10.3390/ijms19071841)
Supplement: Supplementary file 1 [file ijms-19-01841-s001.zip › Table S7 Nitrogen metabolism.xlsx]

## Sheet: Table S8
Table S7 Nitrogen metabolism pathway related genes
Class	Gene ID	Log2 FC(HSAF/CK）
1.1 Ammonium transporter (NH4+)	CC77DRAFT_789071	-0.45325
	CC77DRAFT_572295	-2.1771
	CC77DRAFT_502227	-0.90582
1.2 Nitrate transporter (NO3−)	CC77DRAFT_1056077	-3.763
1.3 Urea transporter	CC77DRAFT_924158	-0.2502
	CC77DRAFT_960550	-2.4648
	CC77DRAFT_1031703	-1.485
1.4 GABA permease	CC77DRAFT_1078945	-1.6878
	CC77DRAFT_52021	0.78116
	CC77DRAFT_1036425	1.0909
	CC77DRAFT_459172	-
	CC77DRAFT_264168	-
	CC77DRAFT_1096556	-0.80971
	CC77DRAFT_263351	-0.48707
	CC77DRAFT_945157	-
	CC77DRAFT_364247	-
	CC77DRAFT_1091227	-
1.5 Purine transporter	CC77DRAFT_1038310	-0.86444
	CC77DRAFT_994400	-0.3487
	CC77DRAFT_90909	-1.2231
	CC77DRAFT_1019090	-0.9499
	CC77DRAFT_949350	-1.3255
2.1 nitrate reductase	CC77DRAFT_1029701	0.28745
	CC77DRAFT_1067622	-3.2677
	CC77DRAFT_937944	-2.2299
	CC77DRAFT_1022221	-1.8732
	CC77DRAFT_1021904	-0.3106
2.2 urease	CC77DRAFT_408401	-0.77807
2.3 urea amidolyase	CC77DRAFT_1015492	-1.3042
	CC77DRAFT_360136	-
3.1 Synthesize glutamate	CC77DRAFT_1022320	-1.784
	CC77DRAFT_938842	-2.7918
	CC77DRAFT_261749	-1.7852
3.2 Synthesize glutamine	CC77DRAFT_1021711	0.77702
	CC77DRAFT_926595	0.59342
	CC77DRAFT_734060	-2.4835
	CC77DRAFT_1018235	-
3.3 Aspartate and Asparagine metabolism	CC77DRAFT_1020016	-2.5133
	CC77DRAFT_1057041	-0.31536
	CC77DRAFT_629950	1.1062
	CC77DRAFT_1022447	-3.0121
	CC77DRAFT_725857	-
	CC77DRAFT_1031349	-1.7414
	CC77DRAFT_940214	-
	CC77DRAFT_964837	-2.302
	CC77DRAFT_1045611	-3.4804
3.4. Alanine metabolism	CC77DRAFT_939218	-1.5195
3.5. Glycine	CC77DRAFT_930424	-1.3988
	CC77DRAFT_1038205	-0.56571
	CC77DRAFT_996946	0.24869
3.6. Isoleucine ,Leucine and Valine	CC77DRAFT_957588	-0.74042
	CC77DRAFT_993726	-0.98008
	CC77DRAFT_546152	-2.1176
	CC77DRAFT_1051390	2.7467
	CC77DRAFT_1015495	1.1624
	CC77DRAFT_1063831	-1.7513
	CC77DRAFT_1097790	-
	CC77DRAFT_1019197	-1.4865
	CC77DRAFT_222929	-1.099
	CC77DRAFT_1020056	-0.54238
	CC77DRAFT_1016936	-3.1648
	CC77DRAFT_955795	-1.724
	CC77DRAFT_163692	-
	CC77DRAFT_1062539	-0.86274
	CC77DRAFT_1091958	-1.4221
	CC77DRAFT_429062	-1.0743
3.7. Cysteine metabolism	CC77DRAFT_951586	-0.64997
	CC77DRAFT_786633	-1.0646
	CC77DRAFT_925110	-1.396
	CC77DRAFT_1023942	0.40607
	CC77DRAFT_1020633	-1.7998
	CC77DRAFT_599765	-0.67243
	CC77DRAFT_1058398	-0.56152
	CC77DRAFT_1064519	0.24019
	CC77DRAFT_1022955	-1.4572
	CC77DRAFT_533468	1.8836
	CC77DRAFT_981232	-2.7547
	CC77DRAFT_1060376	-2.9521
3.8. Methionine metabolism	CC77DRAFT_1056167	-2.0358
	CC77DRAFT_923996	-0.75313
	CC77DRAFT_948232	-
	CC77DRAFT_183768	-0.57848
	CC77DRAFT_931969	-1.1068
3.9. Phenylalanine and Tyrosine metabolism	CC77DRAFT_941079	-0.89796
	CC77DRAFT_1017399	0.36812
	CC77DRAFT_744149	-0.76464
3.10. Tryptophan metabolism	CC77DRAFT_1024850	0.51054
	CC77DRAFT_932747	-1.6261
	CC77DRAFT_248905	-2.1093
	CC77DRAFT_1056811	-3.5828
3.11. Serine metabolism	CC77DRAFT_1022935	-
	CC77DRAFT_1023842	-1.6957
	CC77DRAFT_197009	0.47813
	CC77DRAFT_1025707	-0.53992
	CC77DRAFT_1033394	-2.0266
	CC77DRAFT_680029	-0.67455
3.12. Threonine	CC77DRAFT_1080602	-0.78156
	CC77DRAFT_1091826	-1.1977
	CC77DRAFT_273060	-0.20285
	CC77DRAFT_1015234	-1.7326
	CC77DRAFT_985999	-1.1756
	CC77DRAFT_1019768	-0.80641
3.13. Arginine metabolism	CC77DRAFT_1016965	-1.9371
	CC77DRAFT_860390	-1.0347
	CC77DRAFT_1044017	-1.5575
	CC77DRAFT_940672	-4.2502
	CC77DRAFT_1032761	-2.4415
	CC77DRAFT_926990	-1.8874
	CC77DRAFT_1009078	-0.55535
	CC77DRAFT_1025180	-0.18377
	CC77DRAFT_934289	1.0614
	CC77DRAFT_1015397	-0.65997
3.14. Histidine metabolism	CC77DRAFT_1019985	-2.1957
	CC77DRAFT_990468	-
	CC77DRAFT_951205	-1.9787
	CC77DRAFT_933937	-0.9241
	CC77DRAFT_1061284	-2.5775
	CC77DRAFT_1017479	-
