# Supplementary material for: Transcriptomics Analysis of the Chinese Pear Pathotype of Alternaria alternata Gives Insights into Novel Mechanisms of HSAF Antifungal Activities
Source: Int J Mol Sci. 2018 Jun 22;19(7):1841. doi: 10.3390/ijms19071841 (PMC6073358; doi:10.3390/ijms19071841)
Supplement: Supplementary file 1 [file ijms-19-01841-s001.zip › Table S8 Signaling pathway.xlsx]

## Sheet: Table s9
Table S8 Signaling pathway responding to HSAF
Sphingolipid signaling pathway
	annotation	Gene_ID	Log2FC	Fold change(HSAF vs CK)
SPT	serine palmitoyltransferase	CC77DRAFT_954911	-0.23854	0.847603
CerS	ceramide synthase	CC77DRAFT_1023491	-0.62388	0.648923
DEGS	sphingolipid 4-desaturase/C4-monooxygenase	CC77DRAFT_1063500	1.5758	2.98101
PP2A/CDK4,6	protein phosphatase 2A	CC77DRAFT_1040760	0.7558	1.68857
		CC77DRAFT_930984	1.2155	2.32221
GSK3β	glycogen synthase kinase 3 beta	CC77DRAFT_147395	1.4893	2.80753
AMPK signaling pathway:
	annotation	Gene_ID	Log2FC	Fold change (HSAF vs CK)
CaMKK	calcium/calmodulin dependent protein kinase kinase 2	CC77DRAFT_147769	0.26282	1.19982	up
		CC77DRAFT_902120	1.3734	2.5908	up
AMPK	AMP-activated protein kinase	CC77DRAFT_1016899	0.2434	1.18378	up
		CC77DRAFT_1021266	0.91298	1.88293	up
		CC77DRAFT_1027901	0.57723	1.49198	up
GS	glycogen synthase	CC77DRAFT_1092893	0.67618	1.5979	up
PFK-2	fructose-2,6-biphosphatase 2	CC77DRAFT_573338	-0.8382	0.559341	down
AdipoR	adiponectin receptor	CC77DRAFT_944890	0.35762	1.28131	up
		CC77DRAFT_1024255	-3.1863	9.10273	down
		CC77DRAFT_924016	-1.0657	2.09319	down
