# Supplementary material for: Transcriptomics Analysis of the Chinese Pear Pathotype of Alternaria alternata Gives Insights into Novel Mechanisms of HSAF Antifungal Activities
Source: Int J Mol Sci. 2018 Jun 22;19(7):1841. doi: 10.3390/ijms19071841 (PMC6073358; doi:10.3390/ijms19071841)
Supplement: Supplementary file 1 [file ijms-19-01841-s001.zip › Table S9 DEGs involving in Sphingoid metabolism pathway.xlsx]

## Sheet: Sheet1
Table S9 DEGs involving in Sphingoid metabolism pathway
Gene_id	EST ID	protein	kegg ID	annotation	readcount_Aa_HSAF	readcount_Aa_CK	log2FoldChange	pval	padj
CC77DRAFT_1020596	XP_018379180.1	MASMAGTDDPFRDPLLDSTPSQPPMNANPSLNVPDTLAVGRNASLTLGTDSLIVLDEALLESKSAGCCSLSLAGKNKSTRSIPFYNILWAEHSEDGQVTIQYAQTLSKKAVRPAIVSYALDKPDSRLTEAWIEKLLSRAYGPSQRRKRIKVLVNPFGGQGGAVKTYHKQIAPILAAARCDLDVEKTTHNGHGVEIAQSLDIEAYDVVACCSGDGIPHEVWNGLGKRADAARALHKMAVAQLPCGSGNAMSLNFNGTDDPSLAALAVVKGIRTPLDLSSVTQGDRRTLSFLSQAVGIVAETDLATEHLRWMGAARFTWGFLVRLVSKTCYPADIAVKVEYDNKTAVREAYQNEASKPPPSSDDERIVPTPDTGLPALKYGTANDPLPAGWQLIPHNTLGN…	mcc:705674	sphingoid long chain base kinase	337.518	211.46	0.67458	1.0879e-09	3.8109e-09
CC77DRAFT_1023491	XP_018386213.1	MSDSTKYTSKLLNRRVLVIGGSSGIGFCVAEASLEHGAIVTISSSNEDRINQAVEKLQRSYPSAKNKVFGVRVDLSNPDTLETELNTMLESTKEKLEGQQLDHVVFTAGNMAPTIKLEDMTMQNIFQAGQVRFFAPLLLAKFLPTYIKRSYTSSYTITTGTTSEKPVPNWSVVGSYAGGHHSMVRNLALDLRPIRVNGVSPGAVDTELWAMSASEKKAAMDAVAEKMTTGRPGQPGDVAESYLAIMKDVNMDGSVVRTDGGYMLT	mcc:716180	ceramide synthase 2	331.739	511.215	-0.62388	2.7029e-11	1.0232e-10
CC77DRAFT_1057766	XP_018389977.1	MVHINRVATHKEISEEKAQFEAIDATTSINLTPDDEADDYTATVYGSKYAAEDLPRHEMPDREMPPHVAYRMIKDDLTLDGTPTLNLASFVTTYMEEEAEKLMVDAFSKNFIDYEEYPVSADIQNRCVSMIARLFNAPCDPEANTIGTSTIGSSEAIMLGVLAQKKLWQNKRKAEGKPYDKPNMIMNSAVQVCWEKACRYFDVEERYVYCTTERYVMDPKECVDLVDENTIGICAILGTTYTGEYEDIKAINDLLVERNIDVDIHVDAASGGFVAPFVNPGLLWDFRLPKVTSINVSGHKYGLVYPGVGWVVWRDPKYLPQELVFNINYLGADQASFTLNFSRGASQIIGQYYQLIRLGKRGYRKIMLNLTRTADYLAANLEALGFIIMSQRSGAGLPL…	mcc:716245	sphingosine-1-phosphate lyase 1	1105.23	895.704	0.30325	2.6991e-05	6.851e-05
CC77DRAFT_1086185	XP_018380930.1	MAGLARHVDTDELLETLKDHPIHKAGGHKSANRATSHITPYSSRYAAGTELSKFKIPHDGAPADVVHQLLKDELDLDGRPQLNLASFVGTYMEKEAEQLMIENLSKNMSDADEYPAMMDMHARCVSIIANMWGAQKGEKAIGSATTGSSEAIHLGGLAMKRRWQEKRRAEGKDTSNPNIIMGANAQVALEKFARYFEVESRILPVSEDSSYRLDPKLVKENIDENTIGVFVILGSTYTGHYEPVEEISDILDAFEKETGNDIPIHVDAASGGFIAPFTHAEAGKKWNFELPRVKSINTSGHKFGLVYAGVGWIIWRDESYLPKHLIFELHYLGGTEESYTLNFSRPGAQIIAQYYNLIHLGFSGYRAIMENMLANARLLSRALEHTGWYRCVSDIHRKK…	mcc:700476	3-ketodihydrosphingosine reductase	186.972	904.272	-2.2739	5.7244e-128	1.6311e-126
CC77DRAFT_926244	XP_018382783.1	MTEPFPPLNGALPHNTGVNGAPRRRRKSSALGSDVPGDVDVGALATHRTSTPPLNSPSTMDPRSDKSTRRSKRRSTRRLLSKAKRLCIRHTWLLPLVLGLTIISLYAIYPYESNPLSACLFLSYPLARDDPLIPEHVRSDPNGPQHYGKGGRDFAFVGFYIIVLSFTREFCMQRLIRPIAIKLGIRNRDKQSRFMEQAYTALYFALYGPFGIWIMSRTPVWYFNPIGMYEGFPHRTHEAVVKAYYLLQASYWAQQAIVLLLMLEKPRKDFKELVAHHVITVSLIWLSYRFHFTYMGIAVYITHDVSDFFLATSKCLNYIDSPIVGPYFFVFMCVWGYTRHYINLKIIWSILTTFKTVGPFELNWETQQYKCWISQYITFALLASLQAVNLFWWFFICRI…	mcc:703913	LAG1-domain-containing protein	937.88	1286.91	-0.45644	9.9975e-11	3.682e-10
CC77DRAFT_960140	XP_018387618.1	MAAFLSRLPSIPYPPEQDGWFSPVTSTLDWCEENYVVTQYSAEIINTLTNLLFMYLAAKGIRNCLKNGHDTVFFVAFIGYLLVGTGSFLFHATLKYPMQLVDELSMIYTTCLMNFATFSYGKSRLYSTVLAVGLVSLAVFITLYYHYLQDPNFHQNAYALLTAIVLFRAMYVMEVNIRPRFRSKEREAANPRPHRGVKAVQEREDVRDQEILSTMWKMIAFGLSIFLGGFAVWSLDNEYCSKLIQWRREIGMPWGFVLEGHGWWHLMTGTGAYYYIVWGVWLRHCLNYRQDEYELDWPNFWTMPQVIKRQEALNRGHVNGSTKKEL	mcc:697832	alkaline ceramidase	162.861	348.203	-1.0963	6.1276e-21	3.3642e-20
CC77DRAFT_973065	XP_018391019.1	MARSHIAVALGAALVASLIIAQLVINLGFPAVDFWHGRLDNSYNGAQQDRFNSEKQDGGLADDPSSYLIGVGKADITGPVVELNMMGYANSSQIGSGLRQRLYSRAFIVGNPSETSERLVYLVLDTQSGDSAIRNGILEGLQAMGSEYSVYGKNNVAVTGTHSHAGPGAWLNYLLPQITSQGFDKQSYQAIVDGTLLSIRRAHESLTLGTVSAGTAKIADANINRSLFAYLANPQAERDRYTDNVDKTMTLLKFTRASDGKSIGILNWFPVHGTSLLGNQTLIAGDNKGVAAYLLEKDIEADASNSNAAEGFVAGFSQANVGDTTPNVLGAYCEDGSGQQCRLNDSTCGGKSQDCHGRGPYFGLDDGGHRSCYEIGRRQALGARSIYDFNEFTPISGKV…	mcc:716245	sphingosine-1-phosphate lyase	7305.87	1890.93	1.95	2.5384e-241	1.8516e-239
CC77DRAFT_976530	XP_018384118.1	MSVFRSSAHALITGGASGVGYSVAQLCLKHSMRVSIVDFNQSSLEIAGMSLKGEVKLIKADVSSRQDWASIREQVGTDVDFLMLNAGIGGRGTWGDEDYFDKILATNLGGVVNGLNAYVPSFKERDGKGPSAIVITGSKQGITNPPGNAAYNASKAAVKTLAEHLSYDLKETSIGVHLLVPGWTFTGLSGNTPGSDKAKPEGAWSADQVADYMYTKMQDKKFYIICPDGQVTEETDKKRMLWSVGDIVNERPPLTRWRDEYKEEAEKWMKEQKV	mcc:710441	sphingosine kinase 1	2380.9	2800.89	-0.23438	0.011083	0.02063
CC77DRAFT_989012	XP_018388665.1	MDPNAFTAPFQATKTLRRDIYPSIDPKNPELSAKGKTILITGATGGLGGEVARAWAIAGAEGIVLTGRNQEGLKEPAEAIASLSPSTRVLCLSADLTNEADVEAMFTKAVSQFGTVDVVLHAAGSIGGGPVGDLPPNAWFSDYEVNVKGSYVLAHYYLKAVAAGTLIFVGTLGASFTFAGMSSYSGSKMALLKLAEYLDAEKPNLRVFTVHPGIVAATETQRGMIVDSLTPFALDKGIQTGGLSLYLAQPKADYLKGSFVSVNWDLDELEKHKSEITEQKLLKLAFLGAKLGIEGHPWSN	mcc:700476	3-ketodihydrosphingosine reductase	764.305	2628.15	-1.7818	5.4525e-154	2.0292e-152
